# Supplementary material for: Transcriptome and Coexpression Network Analyses Provide Insights into the Resistance of Chinese Cabbage During Different Stages of Plasmodiophora brassicae Infection
Source: Plants (Basel). 2025 Jul 8;14(14):2105. doi: 10.3390/plants14142105 (PMC12300438; doi:10.3390/plants14142105)
Supplement: Supplementary file 1 [file plants-14-02105-s001.zip › Supplementary Tables.xlsx]

## Sheet: Table S1
Table S1. Summarized data for sequenced samples
Sample	Raw Reads	Clean Reads	Clean Base(G)	Q20(%)	Q30(%)	Reads mapped	Unique mapped	Multi mapped
S-CK-1	51116230	49899758	7.48	97.62	93.33	43286388(91.57%)	42110534(89.09%)	1175854(2.49%)
S-CK-2	50308472	48925454	7.34	97.56	93.21	44376698(91.58%)	43282775(89.32%)	1093923(2.26%)
S-CK-3	54516570	53024604	7.95	97.53	93.13	42945330(91.60%)	41851503(89.27%)	1093827(2.33%)
R-CK-1	48164862	46869326	7.03	97.59	93.24	42492565(90.31%)	41403120(87.99%)	1089445(2.32%)
R-CK-2	51023866	49495174	7.42	97.62	93.34	42999214(90.49%)	41938199(88.26%)	1061015(2.23%)
R-CK-3	52691162	51399294	7.71	97.58	93.21	45155209(90.54%)	44021349(88.26%)	1133860(2.27%)
S-3W-1	53989510	52670108	7.9	97.67	93.44	43262238(92.30%)	42190359(90.02%)	1071879(2.29%)
S-3W-2	52185906	50829978	7.62	97.6	93.28	45724830(92.38%)	44583654(90.08%)	1141176(2.31%)
S-3W-3	53799270	52331392	7.85	97.59	93.25	47413935(92.25%)	46217267(89.92%)	1196668(2.33%)
R-3W-1	48505500	47269656	7.09	97.53	93.14	48283370(91.67%)	47137891(89.50%)	1145479(2.17%)
R-3W-2	49728320	48457036	7.27	97.52	93.1	46565760(91.61%)	45472362(89.46%)	1093398(2.15%)
R-3W-3	48074990	46881418	7.03	97.59	93.24	47916427(91.56%)	46752578(89.34%)	1163849(2.22%)
S-5W-1	47714818	46801678	7.02	97.55	93.17	40541522(86.62%)	39440766(84.27%)	1100756(2.35%)
S-5W-2	50080536	49084130	7.36	97.6	93.28	42352173(86.28%)	41261667(84.06%)	1090506(2.22%)
S-5W-3	59244342	57819804	8.67	97.69	93.5	49911296(86.32%)	48589596(84.04%)	1321700(2.29%)
R-5W-1	48052446	47051690	7.06	97.6	93.26	45904581(91.99%)	44769268(89.72%)	1135313(2.28%)
R-5W-2	48872734	47516918	7.13	97.69	93.48	44933234(91.84%)	43750111(89.42%)	1183123(2.42%)
R-5W-3	51300092	49875238	7.48	97.75	93.6	48688863(91.82%)	47459943(89.51%)	1228920(2.32%)

## Sheet: Table S2
Table S2.Overview of DEGs
ID	S-CK-1_fpkm	S-CK-2_fpkm	S-CK-3_fpkm	R-CK-1_fpkm	R-CK-2_fpkm	R-CK-3_fpkm	S-3W-1_fpkm	S-3W-2_fpkm	S-3W-3_fpkm	R-3W-1_fpkm	R-3W-2_fpkm	R-3W-3_fpkm	S-5W-1_fpkm	S-5W-2_fpkm	S-5W-3_fpkm	R-5W-1_fpkm	R-5W-2_fpkm	R-5W-3_fpkm	S-CK-1_count	S-CK-2_count	S-CK-3_count	R-CK-1_count	R-CK-2_count	R-CK-3_count	S-3W-1_count	S-3W-2_count	S-3W-3_count	R-3W-1_count	R-3W-2_count	R-3W-3_count	S-5W-1_count	S-5W-2_count	S-5W-3_count	R-5W-1_count	R-5W-2_count	R-5W-3_count	chr	start	end	strand	KEGG	KEGG pathway	NR	Swissprot	Tremble	KOG	GO	Pfam	TF-Family
BraA01g000030.3.5C	2.0675	2.3784	2.2197	3.0267	2.3794	2.6266	1.5304	1.5293	1.3513	4.5425	3.4948	3.8941	1.432	1.0275	1.4295	3.7544	3.9668	4.3947	72	81	82	99	82	94	56	54	49	148	117	126	44	33	54	120	128	149	A01	8557	10075	-	K14209 solute carrier family 36 (proton-coupled amino acid transporter) | (RefSeq) amino acid transporter AVT3C (A)	--	hypothetical protein IGI04_000001 [Brassica rapa subsp. trilocularis]	AVT3C_ARATH RecName: Full=Amino acid transporter AVT3C {ECO:0000305}; Short=AtAvt3C {ECO:0000303|PubMed:27925655}; AltName: Full=Aromatic and neutral amino acid transporter-like protein 2 {ECO:0000305};	A0A0D3DIJ0_BRAOL RecName: Full=Aa_trans domain-containing protein {ECO:0000259|Pfam:PF01490};	Amino acid transporters	GO:0016021,integral component of membrane; GO:0005774,vacuolar membrane; GO:0015179,L-amino acid transmembrane transporter activity; GO:0015175,neutral amino acid transmembrane transporter activity; GO:0003333,amino acid transmembrane transport; GO:0015804,neutral amino acid transport; GO:0003674,molecular_function; GO:0005215,transporter activity; GO:0005342,organic acid transmembrane transporte…	PF01490.21:Transmembrane amino acid transporter protein	--
BraA01g000070.3.5C	40.9746	47.2253	46.8118	39.4211	38.2131	36.3377	109.663	111.108	108.424	57.7187	56.8698	58.0762	107.912	109.489	108.008	85.5867	87.2065	95.119	1038	1170	1258	938	958	946	2919	2854	2860	1368	1385	1367	2412	2558	2968	1990	2047	2346	A01	20963	22152	-	K20628 expansin | (RefSeq) EXPB1; expansin-B1 precursor (A)	--	expansin-like A2 [Brassica rapa]	EXLA2_ARATH RecName: Full=Expansin-like A2; Short=At-EXPL2; Short=AtEXLA2; Short=AtEXPL2; AltName: Full=Ath-ExpBeta-2.2; Flags: Precursor;	A0A398AJC4_BRACM SubName: Full=(field mustard) hypothetical protein {ECO:0000313|EMBL:CAG7885932.1};	--	GO:0005576,extracellular region; GO:0009653,anatomical structure morphogenesis; GO:0019953,sexual reproduction; GO:0008150,biological_process; GO:0032502,developmental process; GO:0048856,anatomical structure development; GO:0000003,reproduction; GO:0005575,cellular_component; GO:0110165,cellular anatomical entity	PF01357.24:Expansin C-terminal domain	--
BraA01g000090.3.5C	14.2123	14.1306	15.4349	21.3139	22.5678	18.9707	8.9759	8.9998	9.1414	17.8742	19.0302	17.8806	6.7054	5.2552	6.2592	8.2537	7.6574	9.687	651	633	750	917	1023	893	432	418	436	766	838	761	271	222	311	347	325	432	A01	29234	33137	+	K04424 sterile alpha motif and leucine zipper containing kinase AZK [EC:2.7.11.25] | (RefSeq) probable serine/threonine-protein kinase SIS8 (A)	--	serine/threonine-protein kinase STY46 isoform X1 [Brassica rapa]	STY46_ARATH RecName: Full=Serine/threonine-protein kinase STY46 {ECO:0000305}; EC=2.7.11.1 {ECO:0000269|PubMed:17090544}; AltName: Full=Serine/threonine/tyrosine-protein kinase 46 {ECO:0000303|PubMed:16429265};	A0A398AGX7_BRACM SubName: Full=Uncharacterized protein {ECO:0000313|EMBL:RID77071.1};	Tyrosine kinase specific for activated (GTP-bound) p21cdc42Hs	GO:0005829,cytosol; GO:0005524,ATP binding; GO:0106310,protein serine kinase activity; GO:0004674,protein serine/threonine kinase activity; GO:0004712,protein serine/threonine/tyrosine kinase activity; GO:0071456,cellular response to hypoxia; GO:0009658,chloroplast organization; GO:0006468,protein phosphorylation; GO:0009737,response to abscisic acid; GO:0000166,nucleotide binding; GO:0003674,mol…	PF07714.20:Protein tyrosine and serine/threonine kinase	--
BraA01g000190.3.5C	26.3276	23.8748	24.5166	21.3682	23.2503	21.1059	15.2203	15.2792	14.5141	10.5552	9.4405	9.7462	14.3644	15.2164	14.6325	9.9317	9.6222	10.1637	1317	1168	1301	1004	1151	1085	800	775	756	494	454	453	634	702	794	456	446	495	A01	95045	98163	-	K05544 tRNA-dihydrouridine synthase 3 [EC:1.3.1.89] | (RefSeq) tRNA-dihydrouridine(47) synthase [NAD(P)(+)]-like (A)	--	tRNA-dihydrouridine(47) synthase [NAD(P)(+)]	DUS3L_ARATH RecName: Full=tRNA-dihydrouridine(47) synthase [NAD(P)(+)]-like; EC=1.3.1.89 {ECO:0000250|UniProtKB:Q06053}; AltName: Full=Zinc finger CCCH domain-containing protein 50; Short=AtC3H50; AltName: Full=mRNA-dihydrouridine synthase DUS3 homolog; EC=1.3.1.- {ECO:0000250|UniProtKB:Q9UTH9}; AltName: Full=tRNA-dihydrouridine synthase 3-like;	M4D5Y0_BRARP RecName: Full=tRNA-dihydrouridine(47) synthase [NAD(P)(+)] {ECO:0000256|RuleBase:RU291113}; EC=1.3.1.- {ECO:0000256|RuleBase:RU291113}; AltName: Full=tRNA-dihydrouridine synthase 3 {ECO:0000256|RuleBase:RU291113};	Uncharacterized conserved protein	GO:0005773,vacuole; GO:0050660,flavin adenine dinucleotide binding; GO:0046872,metal ion binding; GO:0017150,tRNA dihydrouridine synthase activity; GO:0006397,mRNA processing; GO:0000166,nucleotide binding; GO:0003674,molecular_function; GO:0005488,binding; GO:0036094,small molecule binding; GO:0043167,ion binding; GO:0043168,anion binding; GO:0097159,organic cyclic compound binding; GO:1901265,n…	PF01207.20:Dihydrouridine synthase (Dus)	C3H
BraA01g000210.3.5C	3.4992	3.9194	3.2482	2.3746	2.4427	2.0274	4.1946	4.4388	4.1943	2.6123	2.2506	2.113	7.7501	6.9222	7.6582	2.3718	1.845	2.8122	262	287	258	167	181	156	330	337	327	183	162	147	512	478	622	163	128	205	A01	100982	105583	-	K11498 centromeric protein E | (RefSeq) kinesin-like protein KIN-7F isoform X1 (A)	ko04814: Motor proteins	kinesin-like protein KIN-7F isoform X1 [Brassica rapa]	KN7F_ARATH RecName: Full=Kinesin-like protein KIN-7F {ECO:0000305};	A0A398AH24_BRACM RecName: Full=Kinesin-like protein {ECO:0000256|RuleBase:RU000394};	Kinesin-like protein	GO:0005874,microtubule; GO:0009506,plasmodesma; GO:0005524,ATP binding; GO:0008017,microtubule binding; GO:0003777,microtubule motor activity; GO:0003729,mRNA binding; GO:0007018,microtubule-based movement; GO:0000166,nucleotide binding; GO:0003674,molecular_function; GO:0005488,binding; GO:0017076,purine nucleotide binding; GO:0030554,adenyl nucleotide binding; GO:0032553,ribonucleotide binding;…	PF00225.26:Kinesin motor domain	--
BraA01g000220.3.5C	0.8921	0.9823	0.6469	0.0244	0	0	0.4354	0.4512	0.3515	0.0244	0.1428	0	0.2333	0.5952	0.3796	0	0	0	39	42	30	1	0	0	20	20	16	1	6	0	9	24	18	0	0	0	A01	105936	108344	-	K01623 fructose-bisphosphate aldolase, class I [EC:4.1.2.13] | (RefSeq) fructose-bisphosphate aldolase 2, chloroplastic (A)	ko00010: Glycolysis / Gluconeogenesis; ko00030: Pentose phosphate pathway; ko00051: Fructose and mannose metabolism; ko00710: Carbon fixation in photosynthetic organisms; ko01100: Metabolic pathways; ko01110: Biosynthesis of secondary metabolites; ko01200: Carbon metabolism; ko01230: Biosynthesis of amino acids	unnamed protein product [Brassica napus]	ALFP2_ARATH RecName: Full=Fructose-bisphosphate aldolase 2, chloroplastic {ECO:0000305}; Short=AtFBA2 {ECO:0000303|PubMed:22561114}; EC=4.1.2.13 {ECO:0000305}; Flags: Precursor;	A0A3P5Z3B5_BRACM RecName: Full=Fructose-bisphosphate aldolase {ECO:0000256|ARBA:ARBA00013068, ECO:0000256|RuleBase:RU003994}; EC=4.1.2.13 {ECO:0000256|ARBA:ARBA00013068, ECO:0000256|RuleBase:RU003994};	Fructose-biphosphate aldolase	GO:0048046,apoplast; GO:0009507,chloroplast; GO:0009941,chloroplast envelope; GO:0009570,chloroplast stroma; GO:0005829,cytosol; GO:0005886,plasma membrane; GO:0010287,plastoglobule; GO:0009579,thylakoid; GO:0004332,fructose-bisphosphate aldolase activity; GO:0003729,mRNA binding; GO:0030388,fructose 1,6-bisphosphate metabolic process; GO:0006094,gluconeogenesis; GO:0006096,glycolytic process; GO…	PF00274.22:Fructose-bisphosphate aldolase class-I	--
BraA01g000230.3.5C	10.9254	1.0079	0.7744	0	0.332	0.3997	1.4854	0.4861	1.4989	0.439	7.0921	3.8016	0.8379	0.5344	1.0602	0.6265	0.5319	0.4219	133	12	10	0	4	5	19	6	19	5	83	43	9	6	14	7	6	5	A01	108917	109996	-	--	--	hypothetical protein HID58_003555 [Brassica napus]	CPP1_ARATH RecName: Full=Protein CHAPERONE-LIKE PROTEIN OF POR1, chloroplastic {ECO:0000303|PubMed:24151298}; Short=AtCPP1 {ECO:0000303|PubMed:24151298}; AltName: Full=Protein CELL GROWTH DEFECT FACTOR 1 {ECO:0000303|PubMed:16192270}; Short=AtCDF1 {ECO:0000303|PubMed:16192270}; Flags: Precursor;	A0A3P6ASQ4_BRACM SubName: Full=(field mustard) hypothetical protein {ECO:0000313|EMBL:CAG7895498.1};	--	GO:0009507,chloroplast; GO:0009941,chloroplast envelope; GO:0009706,chloroplast inner membrane; GO:0031969,chloroplast membrane; GO:0009570,chloroplast stroma; GO:0009534,chloroplast thylakoid; GO:0009535,chloroplast thylakoid membrane; GO:0016021,integral component of membrane; GO:0031966,mitochondrial membrane; GO:0005739,mitochondrion; GO:0009536,plastid; GO:0055035,plastid thylakoid membrane;…	PF11833.11:Protein CHAPERONE-LIKE PROTEIN OF POR1-like	--
BraA01g000250.3.5C	0.6044	0.7725	0.6173	0.858	1.2215	0.7107	0.3595	0.7948	0.8465	1.0498	1.0741	1.1926	2.6831	2.2119	2.8789	0.8506	0.9785	0.9571	24	30	26	32	48	29	15	32	35	39	41	44	94	81	124	31	36	37	A01	116010	119228	-	K01179 endoglucanase [EC:3.2.1.4] | (RefSeq) endoglucanase 24 (A)	ko00500: Starch and sucrose metabolism; ko01100: Metabolic pathways	endoglucanase 24 [Brassica rapa]	GUN24_ARATH RecName: Full=Endoglucanase 24; EC=3.2.1.4; AltName: Full=Endo-1,4-beta glucanase 24; Flags: Precursor;	A0A398ANA6_BRACM RecName: Full=Endoglucanase {ECO:0000256|RuleBase:RU361166}; EC=3.2.1.4 {ECO:0000256|RuleBase:RU361166};	--	GO:0005576,extracellular region; GO:0008810,cellulase activity; GO:0030245,cellulose catabolic process; GO:0010047,fruit dehiscence; GO:1990059,fruit valve development; GO:0009828,plant-type cell wall loosening; GO:0003674,molecular_function; GO:0003824,catalytic activity; GO:0004553,hydrolase activity, hydrolyzing O-glycosyl compounds; GO:0016787,hydrolase activity; GO:0016798,hydrolase activity…	PF00759.22:Glycosyl hydrolase family 9	--
BraA01g000260.3.5C	15.2987	15.6265	14.2209	13.8639	13.4564	16.6242	29.4787	28.1889	28.0481	12.0626	12.932	13.627	49.1772	51.2928	50.8273	20.7015	19.8519	19.2635	934	933	921	795	813	1043	1891	1745	1783	689	759	773	2649	2888	3366	1160	1123	1145	A01	126002	129625	+	K03327 multidrug resistance protein, MATE family | (RefSeq) protein DETOXIFICATION 47, chloroplastic (A)	--	protein DETOXIFICATION 47, chloroplastic [Brassica rapa]	DTX47_ARATH RecName: Full=Protein DETOXIFICATION 47, chloroplastic {ECO:0000303|PubMed:11739388}; Short=AtDTX47 {ECO:0000303|PubMed:11739388}; AltName: Full=Multidrug and toxic compound extrusion protein 47 {ECO:0000305}; Short=MATE protein 47 {ECO:0000305}; AltName: Full=Protein ENHANCED DISEASE SUSCEPTIBILITY 5 {ECO:0000303|PubMed:9090877}; Short=Protein EDS5 {ECO:0000303|PubMed:9090877}; AltNa…	A0A398AGZ9_BRACM RecName: Full=Protein DETOXIFICATION {ECO:0000256|RuleBase:RU004914}; AltName: Full=Multidrug and toxic compound extrusion protein {ECO:0000256|RuleBase:RU004914};	Uncharacterized membrane protein, predicted efflux pump	GO:0009941,chloroplast envelope; GO:0031969,chloroplast membrane; GO:0016021,integral component of membrane; GO:0009536,plastid; GO:0015297,antiporter activity; GO:0042910,xenobiotic transmembrane transporter activity; GO:0006952,defense response; GO:0042742,defense response to bacterium; GO:0045087,innate immune response; GO:0031348,negative regulation of defense response; GO:0009624,response to…	PF01554.21:MatE	--
BraA01g000270.3.5C	1.5146	1.4867	1.1993	1.806	1.959	2.3581	0.2306	0.0597	0.1745	0.8418	0.4411	0.978	0.206	0.1314	0.2234	0.462	0.1961	0.3734	25	24	21	28	32	40	4	1	3	13	7	15	3	2	4	7	3	6	A01	131143	133804	-	K12135 zinc finger protein CONSTANS | (RefSeq) zinc finger protein CONSTANS (A)	ko04712: Circadian rhythm - plant	B-box zinc finger protein 20 [Brassica rapa]	BBX20_ARATH RecName: Full=B-box zinc finger protein 20 {ECO:0000303|PubMed:19920209}; AltName: Full=Protein BZR1 SUPPRESSOR 1 {ECO:0000303|PubMed:22535582}; AltName: Full=Protein DOUBLE B-BOX 2; AltName: Full=Protein SALT TOLERANCE HOMOLOG 7;	A0A398AGZ8_BRACM SubName: Full=(field mustard) hypothetical protein {ECO:0000313|EMBL:CAG7885953.1};	--	GO:0005634,nucleus; GO:0003700,DNA-binding transcription factor activity; GO:0000976,transcription cis-regulatory region binding; GO:0008270,zinc ion binding; GO:1900458,negative regulation of brassinosteroid mediated signaling pathway; GO:0009640,photomorphogenesis; GO:2000306,positive regulation of photomorphogenesis; GO:0006355,regulation of DNA-templated transcription; GO:0009741,response to …	PF00643.27:B-box zinc finger	Others
BraA01g000290.3.5C	207.952	200.073	201.757	145.788	135.06	136.282	56.1474	57.4012	60.3883	125.521	119.629	128.296	72.4938	73.5662	74.1885	128.814	127.91	124.964	7871	7406	8101	5183	5059	5301	2233	2203	2380	4445	4353	4512	2421	2568	3046	4475	4486	4605	A01	142826	144476	-	K01373 cathepsin F [EC:3.4.22.41] | (RefSeq) cysteine protease RD19A (A)	ko04626: Plant-pathogen interaction	hypothetical protein IGI04_000023 [Brassica rapa subsp. trilocularis]	RD19A_ARATH RecName: Full=Cysteine protease RD19A {ECO:0000305}; EC=3.4.22.- {ECO:0000305}; AltName: Full=Protein RESPONSIVE TO DEHYDRATION 19 {ECO:0000303|PubMed:8325504}; Short=RD19 {ECO:0000303|PubMed:8325504}; Flags: Precursor;	M4D5X0_BRARP SubName: Full=Uncharacterized protein {ECO:0000313|EnsemblPlants:Bra011877.1-P};	Cysteine proteinase Cathepsin F	GO:0005615,extracellular space; GO:0005764,lysosome; GO:0000323,lytic vacuole; GO:0005634,nucleus; GO:0005886,plasma membrane; GO:0005773,vacuole; GO:0004197,cysteine-type endopeptidase activity; GO:0042742,defense response to bacterium; GO:0051603,proteolysis involved in protein catabolic process; GO:0006970,response to osmotic stress; GO:0009651,response to salt stress; GO:0003674,molecular_fun…	PF00112.26:Papain family cysteine protease	--
BraA01g000350.3.5C	112.955	96.3841	102.283	111.413	150.22	156.402	62.0347	66.8198	73.0484	71.8892	81.5884	84.6292	54.818	53.6243	61.3664	68.4306	77.6049	58.0095	1142	953	1097	1058	1503	1625	659	685	769	680	793	795	489	500	673	635	727	571	A01	159014	160030	+	K02975 small subunit ribosomal protein S25e | (RefSeq) 40S ribosomal protein S25-4 isoform X1 (A)	ko03010: Ribosome	BnaC01g00260D [Brassica napus]	RS254_ARATH RecName: Full=40S ribosomal protein S25-4;	A0A3P6FEN1_BRAOL RecName: Full=40S ribosomal protein S25 {ECO:0000256|RuleBase:RU366057};	40S ribosomal protein S25	GO:0022626,cytosolic ribosome; GO:0022627,cytosolic small ribosomal subunit; GO:0005886,plasma membrane; GO:0003729,mRNA binding; GO:0003735,structural constituent of ribosome; GO:0003674,molecular_function; GO:0003676,nucleic acid binding; GO:0003723,RNA binding; GO:0005488,binding; GO:0097159,organic cyclic compound binding; GO:1901363,heterocyclic compound binding; GO:0005198,structural molecu…	PF03297.18:S25 ribosomal protein	--
BraA01g000370.3.5C	565.905	544.682	574.205	691.668	821.392	730.496	153.031	154.757	158.26	297.867	306.707	302.569	91.3892	93.6929	102.188	431.122	508.226	430.355	14310	13470	15403	16428	20555	18983	4066	3968	4167	7047	7456	7109	2039	2185	2803	10006	11908	10595	A01	163484	164586	-	K13195 cold-inducible RNA-binding protein | (RefSeq) glycine-rich RNA-binding protein 10 (A)	--	glycine-rich RNA-binding protein 10 isoform X2 [Brassica rapa]	GRP10_BRANA RecName: Full=Glycine-rich RNA-binding protein 10;	M4D5W2_BRARP RecName: Full=RRM domain-containing protein {ECO:0000259|PROSITE:PS50102};	FOG: RRM domain	GO:0003723,RNA binding; GO:0003674,molecular_function; GO:0003676,nucleic acid binding; GO:0005488,binding; GO:0097159,organic cyclic compound binding; GO:1901363,heterocyclic compound binding	PF00076.25:RNA recognition motif. (a.k.a. RRM, RBD, or RNP domain)	--
BraA01g000390.3.5C	4.0957	2.8269	2.1235	3.1614	1.3451	3.6866	0.2923	0.202	0.295	1.6416	1.0651	0.8816	1.2765	0.4441	0.7552	2.4543	2.0996	1.0517	40	27	22	29	13	37	3	2	3	15	10	8	11	4	8	22	19	10	A01	167300	167801	+	--	--	uncharacterized protein LOC103838228 [Brassica rapa]	--	M4D5W0_BRARP SubName: Full=Uncharacterized protein {ECO:0000313|EnsemblPlants:Bra011867.1-P};	--	--	--	--
BraA01g000410.3.5C	15.2417	13.4022	13.5575	6.7459	6.061	7.6225	8.1446	8.7923	8.0146	14.8353	15.141	14.0649	5.4954	5.446	5.5563	12.4388	12.3526	12.3415	1578	1357	1489	656	621	811	886	923	864	1437	1507	1353	502	520	624	1182	1185	1244	A01	172294	177619	+	K10999 cellulose synthase A [EC:2.4.1.12] | (RefSeq) cellulose synthase A catalytic subunit 2 [UDP-forming] isoform X1 (A)	--	cellulose synthase A catalytic subunit 2 [UDP-forming]	CESA2_ARATH RecName: Full=Cellulose synthase A catalytic subunit 2 [UDP-forming]; Short=AtCesA2; Short=Ath-A; EC=2.4.1.12;	M4D5V8_BRARP RecName: Full=Cellulose synthase {ECO:0000256|RuleBase:RU361116}; EC=2.4.1.12 {ECO:0000256|RuleBase:RU361116};	--	GO:0016021,integral component of membrane; GO:0005886,plasma membrane; GO:0016760,cellulose synthase (UDP-forming) activity; GO:0016759,cellulose synthase activity; GO:0046872,metal ion binding; GO:0071555,cell wall organization; GO:0030244,cellulose biosynthetic process; GO:0009833,plant-type primary cell wall biogenesis; GO:0003674,molecular_function; GO:0003824,catalytic activity; GO:0008194,U…	PF03552.17:Cellulose synthase	--
BraA01g000490.3.5C	8.9557	8.08	10.5279	13.4608	11.2853	10.2525	5.7156	7.0658	5.97	6.9821	6.9045	6.4635	5.9707	5.0267	5.4393	2.755	4.8895	3.1383	85	75	106	120	106	100	57	68	59	62	63	57	50	44	56	24	43	29	A01	238001	238805	-	--	--	hypothetical protein IGI04_000045 [Brassica rapa subsp. trilocularis]	FK101_ARATH RecName: Full=F-box/kelch-repeat protein At4g39580;	A0A816R689_BRANA SubName: Full=(rape) hypothetical protein {ECO:0000313|EMBL:CAF2067155.1}; Flags: Fragment;	FOG: Kelch repeat	--	--	--
BraA01g000560.3.5C	39.0039	36.8969	36.125	27.9941	29.9262	29.4649	13.9598	13.7245	14.7081	27.5436	27.1326	25.9657	13.1568	13.5729	12.1361	24.8955	25.0565	26.0554	2231	2064	2192	1504	1694	1732	839	796	876	1474	1492	1380	664	716	753	1307	1328	1451	A01	273439	276536	+	K18592 gamma-glutamyltranspeptidase / glutathione hydrolase / leukotriene-C4 hydrolase [EC:2.3.2.2 3.4.19.13 3.4.19.14] | (RefSeq) glutathione hydrolase 1 isoform X1 (A)	ko00430: Taurine and hypotaurine metabolism; ko00460: Cyanoamino acid metabolism; ko00480: Glutathione metabolism; ko00590: Arachidonic acid metabolism; ko01100: Metabolic pathways	LOW QUALITY PROTEIN: hypothetical protein HID58_000066 [Brassica napus]	GAGT1_ARATH RecName: Full=Glutathione hydrolase 1; EC=3.4.19.13; AltName: Full=Gamma-glutamyltransferase 1; AltName: Full=Gamma-glutamyltranspeptidase 1; EC=2.3.2.2; Flags: Precursor;	M4D5T7_BRARP RecName: Full=Glutathione hydrolase {ECO:0000256|RuleBase:RU368068}; EC=2.3.2.2 {ECO:0000256|RuleBase:RU368068}; EC=3.4.19.13 {ECO:0000256|RuleBase:RU368068}; AltName: Full=Gamma-glutamyltransferase {ECO:0000256|RuleBase:RU368068}; AltName: Full=Gamma-glutamyltranspeptidase {ECO:0000256|RuleBase:RU368068};	Gamma-glutamyltransferase	GO:0048046,apoplast; GO:0005886,plasma membrane; GO:0009506,plasmodesma; GO:0016756,glutathione gamma-glutamylcysteinyltransferase activity; GO:0036374,glutathione hydrolase activity; GO:0102953,hypoglycin A gamma-glutamyl transpeptidase activity; GO:0103068,leukotriene C4 gamma-glutamyl transferase activity; GO:0006751,glutathione catabolic process; GO:0006979,response to oxidative stress; GO:00…	PF01019.24:Gamma-glutamyltranspeptidase	--
BraA01g000580.3.5C	43.4847	40.7472	43.7836	15.4799	21.0861	18.6025	7.6877	9.0285	11.2486	38.2763	35.7099	37.6721	2.7465	3.0655	3.4751	26.6957	29.64	27.3793	323	296	345	108	155	142	60	68	87	266	255	260	18	21	28	182	204	198	A01	284534	287587	+	--	--	hypothetical protein BRARA_A00067 [Brassica rapa]	--	A0A398AH70_BRACM SubName: Full=(field mustard) hypothetical protein {ECO:0000313|EMBL:CAG7885992.1};	--	--	--	--
BraA01g000620.3.5C	3.9121	3.6001	4.2409	2.2907	2.5036	2.3475	4.5299	4.6298	3.7571	2.7876	3.1876	2.7367	6.2812	8.1302	9.1363	5.8961	6.2626	4.42	60	54	69	33	38	37	73	72	60	40	47	39	85	115	152	83	89	66	A01	307697	308925	+	K17785 MICOS complex subunit MIC60 | (RefSeq) uncharacterized protein LOC103835103 isoform X1 (A)	--	uncharacterized protein LOC111199852 isoform X2 [Brassica napus]	--	M4D5T4_BRARP SubName: Full=Uncharacterized protein {ECO:0000313|EnsemblPlants:Bra011841.1-P};	--	GO:0061617,MICOS complex; GO:0042407,cristae formation; GO:0006996,organelle organization; GO:0007005,mitochondrion organization; GO:0007006,mitochondrial membrane organization; GO:0007007,inner mitochondrial membrane organization; GO:0008150,biological_process; GO:0009987,cellular process; GO:0016043,cellular component organization; GO:0061024,membrane organization; GO:0071840,cellular component…	PF09731.12:Mitochondrial inner membrane protein	--
BraA01g000640.3.5C	6.8323	7.9388	7.9842	16.4117	13.6652	13.544	6.5024	5.7636	5.8295	15.6916	14.5662	13.6734	8.3835	7.592	7.5739	7.9976	9.8112	10.8744	242	275	300	546	479	493	242	207	215	520	496	450	262	248	291	260	322	375	A01	312768	316981	-	K01802 peptidylprolyl isomerase [EC:5.2.1.8] | (RefSeq) photosynthetic NDH subunit of lumenal location 4, chloroplastic isoform X1 (A)	--	uncharacterized protein LOC103851859 [Brassica rapa]	PNSL4_ARATH RecName: Full=Photosynthetic NDH subunit of lumenal location 4, chloroplastic {ECO:0000303|PubMed:21785130}; AltName: Full=FK506-binding protein 16-2; Short=AtFKBP16-2; AltName: Full=Immunophilin FKBP16-2; AltName: Full=Peptidyl-prolyl cis-trans isomerase FKBP16-2; Short=PPIase FKBP16-2; EC=5.2.1.8; AltName: Full=Rotamase; Flags: Precursor;	A0A398AK86_BRACM SubName: Full=(field mustard) hypothetical protein {ECO:0000313|EMBL:CAG7885999.1};	--	GO:0009507,chloroplast; GO:0009543,chloroplast thylakoid lumen; GO:0009535,chloroplast thylakoid membrane; GO:0005886,plasma membrane; GO:0009579,thylakoid; GO:0003755,peptidyl-prolyl cis-trans isomerase activity; GO:0003674,molecular_function; GO:0003824,catalytic activity; GO:0016853,isomerase activity; GO:0016859,cis-trans isomerase activity; GO:0140096,catalytic activity, acting on a protein;…	PF05678.17:VQ motif	--
BraA01g000660.3.5C	9.6137	7.9617	9.0625	4.1026	4.0544	4.6002	6.7299	6.3078	6.4477	7.2184	7.2728	9.3634	17.9198	17.8762	17.3592	12.4654	13.4195	10.2825	242	196	242	97	101	119	178	161	169	170	176	219	398	415	474	288	313	252	A01	335385	337780	-	K01087 trehalose 6-phosphate phosphatase [EC:3.1.3.12] | (RefSeq) probable trehalose-phosphate phosphatase H (A)	ko00500: Starch and sucrose metabolism; ko01100: Metabolic pathways; ko01110: Biosynthesis of secondary metabolites	probable trehalose-phosphate phosphatase H [Brassica rapa]	TPPH_ARATH RecName: Full=Probable trehalose-phosphate phosphatase H; Short=AtTPPH; EC=3.1.3.12; AltName: Full=Trehalose 6-phosphate phosphatase;	M4D5S8_BRARP RecName: Full=Trehalose 6-phosphate phosphatase {ECO:0000256|RuleBase:RU361117}; EC=3.1.3.12 {ECO:0000256|RuleBase:RU361117};	Trehalose-6-phosphate synthase component TPS1 and related subunits	GO:0005829,cytosol; GO:0005634,nucleus; GO:0004805,trehalose-phosphatase activity; GO:0005992,trehalose biosynthetic process; GO:0003674,molecular_function; GO:0003824,catalytic activity; GO:0016787,hydrolase activity; GO:0016788,hydrolase activity, acting on ester bonds; GO:0016791,phosphatase activity; GO:0019203,carbohydrate phosphatase activity; GO:0042578,phosphoric ester hydrolase activity;…	PF02358.19:Trehalose-phosphatase	--
BraA01g000670.3.5C	7.2457	7.5201	8.1964	11.3013	12.1906	9.5184	10.6887	8.9681	9.4638	17.038	15.187	13.6469	33.0539	30.9942	28.8563	19.5781	18.4157	17.6382	200	203	240	293	333	270	310	251	272	440	403	350	805	789	864	496	471	474	A01	349858	351061	-	K09286 EREBP-like factor | (RefSeq) ethylene-responsive transcription factor ERF060 (A)	--	ethylene-responsive transcription factor ERF060 [Brassica rapa]	ERF60_ARATH RecName: Full=Ethylene-responsive transcription factor ERF060;	A0A3P5ZLZ7_BRACM SubName: Full=(field mustard) hypothetical protein {ECO:0000313|EMBL:CAG7886002.1};	--	GO:0005634,nucleus; GO:0003700,DNA-binding transcription factor activity; GO:0043565,sequence-specific DNA binding; GO:0000976,transcription cis-regulatory region binding; GO:0009873,ethylene-activated signaling pathway; GO:0003674,molecular_function; GO:0140110,transcription regulator activity; GO:0003676,nucleic acid binding; GO:0003677,DNA binding; GO:0005488,binding; GO:0097159,organic cyclic…	PF00847.23:AP2 domain	AP2/ERF-ERF
BraA01g000680.3.5C	1.354	1.2354	1.3745	1.2419	2.0628	1.9865	1.0507	1.6229	1.3003	2.4714	2.8602	2.4212	1.1096	0.7002	1.0178	2.1561	2.7427	2.7814	65	58	70	56	98	98	53	79	65	111	132	108	47	31	53	95	122	130	A01	354450	359518	-	--	--	protein ROLLING AND ERECT LEAF 2 [Brassica rapa]	APSR1_ARATH RecName: Full=Protein ALTERED PHOSPHATE STARVATION RESPONSE 1 {ECO:0000303|PubMed:23498857};	M4D5S5_BRARP SubName: Full=Uncharacterized protein {ECO:0000313|EnsemblPlants:Bra011832.1-P};	--	GO:0005634,nucleus; GO:0005575,cellular_component; GO:0005622,intracellular anatomical structure; GO:0043226,organelle; GO:0043227,membrane-bounded organelle; GO:0043229,intracellular organelle; GO:0043231,intracellular membrane-bounded organelle; GO:0110165,cellular anatomical entity	PF04782.15:Protein of unknown function (DUF632)	--
BraA01g000690.3.5C	12.7521	10.2365	15.0543	24.3618	20.4728	25.2816	18.8285	20.5689	20.3733	55.5391	54.2984	66.5699	6.2134	6.7197	7.2513	62.0672	70.7416	64.8778	107	84	134	192	170	218	166	175	178	436	438	519	46	52	66	478	550	530	A01	362730	363409	+	--	--	FCS-Like Zinc finger 7 [Brassica rapa]	FLZ7_ARATH RecName: Full=FCS-Like Zinc finger 7 {ECO:0000303|PubMed:24901469};	A0A398AH50_BRACM SubName: Full=(field mustard) hypothetical protein {ECO:0000313|EMBL:CAG7886006.1};	--	GO:0005737,cytoplasm; GO:0005634,nucleus; GO:0019900,kinase binding; GO:0046872,metal ion binding; GO:0009749,response to glucose; GO:1905582,response to mannose; GO:0009744,response to sucrose; GO:0003674,molecular_function; GO:0005488,binding; GO:0005515,protein binding; GO:0019899,enzyme binding; GO:0043167,ion binding; GO:0043169,cation binding; GO:0008150,biological_process; GO:0009743,respo…	PF04570.17:zinc-finger of the FCS-type, C2-C2	--
BraA01g000700.3.5C	6.9012	6.9843	7.5231	10.7763	12.8564	11.9845	16.3022	16.8234	17.4872	24.2095	27.1131	25.3105	16.2451	17.3261	17.0798	11.5678	11.6686	9.7784	390	386	451	572	719	696	968	964	1029	1280	1473	1329	810	903	1047	600	611	538	A01	364718	367653	-	K01858 myo-inositol-1-phosphate synthase [EC:5.5.1.4] | (RefSeq) inositol-3-phosphate synthase (A)	ko00562: Inositol phosphate metabolism; ko01100: Metabolic pathways; ko01110: Biosynthesis of secondary metabolites	unnamed protein product [Brassica rapa]	INO1_BRANA RecName: Full=Inositol-3-phosphate synthase; Short=MIP synthase; EC=5.5.1.4; AltName: Full=Myo-inositol 1-phosphate synthase; Short=IPS; Short=MI-1-P synthase;	A0A8D9GSJ5_BRACM RecName: Full=Inositol-3-phosphate synthase {ECO:0000256|ARBA:ARBA00012125}; EC=5.5.1.4 {ECO:0000256|ARBA:ARBA00012125};	Myo-inositol-1-phosphate synthase	GO:0005737,cytoplasm; GO:0004512,inositol-3-phosphate synthase activity; GO:0006021,inositol biosynthetic process; GO:0008654,phospholipid biosynthetic process; GO:0003674,molecular_function; GO:0003824,catalytic activity; GO:0016853,isomerase activity; GO:0016872,intramolecular lyase activity; GO:0005975,carbohydrate metabolic process; GO:0006020,inositol metabolic process; GO:0006066,alcohol me…	PF07994.15:Myo-inositol-1-phosphate synthase	--
BraA01g000730.3.5C	97.935	109.345	96.11	100.283	92.5738	81.7408	118.981	115.713	114.624	62.6495	51.2908	55.3818	206.461	192.641	188.634	76.4796	67.5155	77.9952	3873	4229	4032	3725	3623	3322	4944	4640	4720	2318	1950	2035	7204	7026	8092	2776	2474	3003	A01	379691	381415	+	--	--	uncharacterized protein LOC103853165 [Brassica rapa]	--	A0A398AI14_BRACM SubName: Full=Uncharacterized protein {ECO:0000313|EMBL:RID77145.1};	--	GO:0016021,integral component of membrane; GO:0005575,cellular_component; GO:0016020,membrane; GO:0031224,intrinsic component of membrane; GO:0110165,cellular anatomical entity	PF10428.12:RAM signalling pathway protein	--
BraA01g000750.3.5C	29.8873	32.9867	33.5516	15.8024	13.3658	13.9028	9.1771	9.1115	6.497	15.7566	13.7588	14.3987	2.1743	2.4086	1.5359	34.2131	39.5019	39.3058	592	639	705	294	262	283	191	183	134	292	262	265	38	44	33	622	725	758	A01	384921	386454	+	--	--	unnamed protein product [Brassica napus]	--	A0A078JFN8_BRANA SubName: Full=(rape) hypothetical protein {ECO:0000313|EMBL:CAF2146279.1}; SubName: Full=BnaA01g34660D protein {ECO:0000313|EMBL:CDY63901.1};	Oxidation resistance protein	--	PF07534.19:TLD	--
BraA01g000760.3.5C	46.9021	53.0622	52.9454	39.8806	40.8959	40.5198	34.0666	34.592	33.0379	25.9066	25.8671	26.2797	52.8009	52.7577	46.596	21.0185	21.5479	21.2003	1043	1154	1249	833	900	926	796	780	765	539	553	543	1036	1082	1124	429	444	459	A01	387079	388048	+	K02892 large subunit ribosomal protein L23 | (RefSeq) 50S ribosomal protein L23 (A)	ko03010: Ribosome	50S ribosomal protein L23 [Brassica rapa]	--	A0A3P5Z3H1_BRACM SubName: Full=(field mustard) hypothetical protein {ECO:0000313|EMBL:CAG7886013.1};	Predicted mitochondrial ribosomal protein L23	GO:0005840,ribosome; GO:0003729,mRNA binding; GO:0003735,structural constituent of ribosome; GO:0006412,translation; GO:0003674,molecular_function; GO:0003676,nucleic acid binding; GO:0003723,RNA binding; GO:0005488,binding; GO:0097159,organic cyclic compound binding; GO:1901363,heterocyclic compound binding; GO:0005198,structural molecule activity; GO:0006518,peptide metabolic process; GO:000680…	PF00276.23:Ribosomal protein L23	--
BraA01g000770.3.5C	3.7582	3.5593	2.6135	7.9039	8.7157	7.8536	3.3715	2.0962	1.8638	10.3385	9.1322	8.3215	5.1672	4.91	5.4241	8.1556	7.8126	6.2964	122	113	90	241	280	262	115	69	63	314	285	251	148	147	191	243	235	199	A01	387995	390540	-	--	--	uncharacterized protein LOC103853564 isoform X2 [Brassica rapa]	--	A0A3P5ZM07_BRACM SubName: Full=(field mustard) hypothetical protein {ECO:0000313|EMBL:CAG7886014.1};	--	GO:0016021,integral component of membrane; GO:0005575,cellular_component; GO:0016020,membrane; GO:0031224,intrinsic component of membrane; GO:0110165,cellular anatomical entity	--	--
BraA01g000790.3.5C	70.8743	64.4116	68.837	77.8672	78.307	83.5517	30.8486	31.0342	31.1294	46.1627	48.5028	49.2894	17.9948	18.6452	17.5431	32.0055	31.1773	27.6409	2473	2198	2548	2552	2704	2996	1131	1098	1131	1507	1627	1598	554	600	664	1025	1008	939	A01	395681	397876	+	K00860 adenylylsulfate kinase [EC:2.7.1.25] | (RefSeq) adenylyl-sulfate kinase 2, chloroplastic (A)	ko00230: Purine metabolism; ko00920: Sulfur metabolism; ko01100: Metabolic pathways	adenylyl-sulfate kinase 2, chloroplastic [Brassica rapa]	APK2_ARATH RecName: Full=Adenylyl-sulfate kinase 2, chloroplastic; EC=2.7.1.25; AltName: Full=ATP adenosine-5'-phosphosulfate 3'-phosphotransferase 2; AltName: Full=Adenosine-5'-phosphosulfate kinase 2; Short=APS kinase 2; Flags: Precursor;	A0A3P5Z0W4_BRACM RecName: Full=Adenylyl-sulfate kinase {ECO:0000256|ARBA:ARBA00012121, ECO:0000256|RuleBase:RU004347}; EC=2.7.1.25 {ECO:0000256|ARBA:ARBA00012121, ECO:0000256|RuleBase:RU004347};	Adenosine 5'-phosphosulfate kinase	GO:0009507,chloroplast; GO:0009536,plastid; GO:0004020,adenylylsulfate kinase activity; GO:0005524,ATP binding; GO:0019344,cysteine biosynthetic process; GO:0070814,hydrogen sulfide biosynthetic process; GO:0016310,phosphorylation; GO:0000103,sulfate assimilation; GO:0003674,molecular_function; GO:0003824,catalytic activity; GO:0016301,kinase activity; GO:0016740,transferase activity; GO:0016772,…	PF01583.23:Adenylylsulphate kinase	--
BraA01g000810.3.5C	176.478	194.304	177.79	224.806	200.852	197.273	95.2522	93.5944	93.9862	148.25	142.82	138.381	51.1606	47.275	46.7416	84.737	83.8286	86.3988	8820	9497	9426	10553	9934	10132	5002	4743	4891	6932	6862	6426	2256	2179	2534	3887	3882	4204	A01	408248	410427	+	K11812 tryptophan N-monooxygenase [EC:1.14.14.156] | (RefSeq) cytochrome P450 79B1 (A)	ko00380: Tryptophan metabolism; ko00966: Glucosinolate biosynthesis; ko01100: Metabolic pathways; ko01110: Biosynthesis of secondary metabolites; ko01210: 2-Oxocarboxylic acid metabolism	unnamed protein product, partial [Brassica rapa]	C79B1_SINAL RecName: Full=Cytochrome P450 79B1; EC=1.14.-.-;	A0A3P5ZGY8_BRACM SubName: Full=(field mustard) hypothetical protein {ECO:0000313|EMBL:CAG7886018.1}; Flags: Fragment;	Cytochrome P450 CYP2 subfamily	GO:0016021,integral component of membrane; GO:0020037,heme binding; GO:0005506,iron ion binding; GO:0004497,monooxygenase activity; GO:0016705,oxidoreductase activity, acting on paired donors, with incorporation or reduction of molecular oxygen; GO:0003674,molecular_function; GO:0005488,binding; GO:0046906,tetrapyrrole binding; GO:0097159,organic cyclic compound binding; GO:1901363,heterocyclic c…	PF00067.25:Cytochrome P450	--
BraA01g000830.3.5C	263.054	252.803	257.988	257.356	252.173	264.895	124.99	128.667	127.979	124.41	125.599	126.775	199.867	206.467	216.803	75.6272	77.9705	73.1753	13370	12566	13910	12286	12684	13836	6675	6631	6773	5916	6137	5987	8963	9678	11953	3528	3672	3621	A01	422535	424821	+	K01626 3-deoxy-7-phosphoheptulonate synthase [EC:2.5.1.54] | (RefSeq) phospho-2-dehydro-3-deoxyheptonate aldolase 1, chloroplastic (A)	ko00400: Phenylalanine, tyrosine and tryptophan biosynthesis; ko01100: Metabolic pathways; ko01110: Biosynthesis of secondary metabolites; ko01230: Biosynthesis of amino acids	hypothetical protein Bca52824_090670 [Brassica carinata]	AROF_ARATH RecName: Full=Phospho-2-dehydro-3-deoxyheptonate aldolase 1, chloroplastic; EC=2.5.1.54; AltName: Full=3-deoxy-D-arabino-heptulosonate 7-phosphate synthase 1; AltName: Full=DAHP synthase 1; AltName: Full=Phospho-2-keto-3-deoxyheptonate aldolase 1; Flags: Precursor;	A0A6J0M728_RAPSA RecName: Full=Phospho-2-dehydro-3-deoxyheptonate aldolase {ECO:0000256|RuleBase:RU363071}; EC=2.5.1.54 {ECO:0000256|RuleBase:RU363071};	--	GO:0009507,chloroplast; GO:0005739,mitochondrion; GO:0003849,3-deoxy-7-phosphoheptulonate synthase activity; GO:0009073,aromatic amino acid family biosynthetic process; GO:0008652,cellular amino acid biosynthetic process; GO:0009423,chorismate biosynthetic process; GO:0009611,response to wounding; GO:0003674,molecular_function; GO:0003824,catalytic activity; GO:0016740,transferase activity; GO:00…	PF01474.19:Class-II DAHP synthetase family	--
BraA01g000860.3.5C	8.4066	8.7966	8.4642	8.1491	7.9824	9.3102	5.5258	4.4357	4.7907	4.0207	3.0112	3.186	5.9688	6.0118	7.192	3.9024	4.3951	3.6117	514	526	549	468	483	585	355	275	305	230	177	181	322	339	477	219	249	215	A01	430917	434428	-	K15334 multisite-specific tRNA:(cytosine-C5)-methyltransferase [EC:2.1.1.202] | (RefSeq) RNA cytosine-C(5)-methyltransferase NSUN2 isoform X1 (A)	--	RNA cytosine-C(5)-methyltransferase NSUN2 isoform X1 [Brassica rapa]	NOP2B_ARATH RecName: Full=26S rRNA (cytosine-C(5))-methyltransferase NOP2B {ECO:0000305}; EC=2.1.1.- {ECO:0000255|PROSITE-ProRule:PRU01023, ECO:0000269|PubMed:26268215}; AltName: Full=Nucleolar protein 2B {ECO:0000303|PubMed:26268215}; AltName: Full=tRNA methyltransferase 4d {ECO:0000303|PubMed:29268705}; Short=AtTRM4d {ECO:0000303|PubMed:29268705};	A0A078JP96_BRANA SubName: Full=(rape) hypothetical protein {ECO:0000313|EMBL:CAF2146310.1}; SubName: Full=BnaA01g34570D protein {ECO:0000313|EMBL:CDY68255.1};	tRNA cytosine-5-methylases and related enzymes of the NOL1/NOP2/sun superfamily	GO:0005730,nucleolus; GO:0003723,RNA binding; GO:0008757,S-adenosylmethionine-dependent methyltransferase activity; GO:0001510,RNA methylation; GO:0006364,rRNA processing; GO:0003674,molecular_function; GO:0003676,nucleic acid binding; GO:0005488,binding; GO:0097159,organic cyclic compound binding; GO:1901363,heterocyclic compound binding; GO:0003824,catalytic activity; GO:0008168,methyltransfera…	PF01189.20:16S rRNA methyltransferase RsmB/F	--
BraA01g000900.3.5C	4.2069	1.8867	3.1309	0.55	0.6712	0.8618	4.4253	6.1871	5.4579	1.5777	1.9961	1.9858	1.422	3.3612	2.4495	1.5279	0.9558	1.4403	57	25	45	7	9	12	63	85	77	20	26	25	17	42	36	19	12	19	A01	443188	443905	+	K12946 signal peptidase complex subunit 1 [EC:3.4.-.-] | (RefSeq) probable signal peptidase complex subunit 1 (A)	ko03060: Protein export	probable signal peptidase complex subunit 1 [Brassica rapa]	SPCS1_ARATH RecName: Full=Signal peptidase complex subunit 1; AltName: Full=Microsomal signal peptidase 12 kDa subunit; Short=SPase 12 kDa subunit;	A0A3P5Z0X4_BRACM SubName: Full=(field mustard) hypothetical protein {ECO:0000313|EMBL:CAG7886029.1};	Signal peptidase subunit	GO:0030176,integral component of endoplasmic reticulum membrane; GO:0005787,signal peptidase complex; GO:0045047,protein targeting to ER; GO:0006465,signal peptide processing; GO:0006605,protein targeting; GO:0006810,transport; GO:0006886,intracellular protein transport; GO:0008104,protein localization; GO:0008150,biological_process; GO:0009987,cellular process; GO:0015031,protein transport; GO:0…	PF06645.16:Microsomal signal peptidase 12 kDa subunit (SPC12)	--
BraA01g000930.3.5C	0.3309	0.3184	0.2752	0.373	0.6491	0.8144	0.4075	0.3647	0.486	0.8114	0.9921	1.0265	0.5956	0.5065	0.3948	0.6998	0.5672	1.2195	17	16	15	18	33	43	22	19	26	39	49	49	27	24	22	33	27	61	A01	454893	458686	-	--	--	unnamed protein product [Brassica rapa]	--	M4D5Q3_BRARP RecName: Full=RGS domain-containing protein {ECO:0000259|PROSITE:PS50132};	--	GO:0005634,nucleus; GO:0003714,transcription corepressor activity; GO:0006351,DNA-templated transcription; GO:0003674,molecular_function; GO:0003712,transcription coregulator activity; GO:0140110,transcription regulator activity; GO:0006139,nucleobase-containing compound metabolic process; GO:0006725,cellular aromatic compound metabolic process; GO:0006807,nitrogen compound metabolic process; GO:…	PF12070.11:Protein SCAI	--
BraA01g000980.3.5C	1.7868	2.2211	2.5431	2.5365	2.726	3.0342	7.269	7.6362	7.2006	8.8751	8.7465	8.3333	3.4149	3.9509	4.005	9.6194	9.8688	7.4131	51	62	77	68	77	89	218	221	214	237	240	221	86	104	124	252	261	206	A01	477994	479238	+	--	--	uncharacterized protein LOC103855772 [Brassica rapa]	--	M4D5P8_BRARP SubName: Full=Uncharacterized protein {ECO:0000313|EnsemblPlants:Bra011805.1-P};	--	--	--	--
BraA01g001000.3.5C	18.4019	19.2345	18.1178	6.6467	5.8126	6.3668	18.4475	18.0408	17.8038	8.7125	7.8268	7.6579	21.3197	21.2244	20.6588	7.396	6.1492	6.8604	675	690	705	229	211	240	711	671	680	299	276	261	690	718	822	249	209	245	A01	483190	485052	-	K18789 xylogalacturonan beta-1,3-xylosyltransferase [EC:2.4.2.41] | (RefSeq) probable glycosyltransferase At3g42180 (A)	--	probable glycosyltransferase At5g03795 [Brassica rapa]	GLYT3_ARATH RecName: Full=Probable glycosyltransferase At5g03795; EC=2.4.-.-;	M4D5P6_BRARP RecName: Full=Exostosin domain-containing protein {ECO:0000259|Pfam:PF03016};	Acetylglucosaminyltransferase EXT1/exostosin 1	GO:0000139,Golgi membrane; GO:0016021,integral component of membrane; GO:0016757,glycosyltransferase activity; GO:0071555,cell wall organization; GO:0006486,protein glycosylation; GO:0003674,molecular_function; GO:0003824,catalytic activity; GO:0016740,transferase activity; GO:0008150,biological_process; GO:0009987,cellular process; GO:0016043,cellular component organization; GO:0045229,external …	PF03016.18:Exostosin family	--
BraA01g001010.3.5C	0.5903	0.4024	0.8863	0.9777	1.0384	1.2127	0.7491	0.9272	0.8819	0.7478	1.0917	0.6589	0.446	0.9009	0.5442	0.2144	0.3775	0.3369	27	18	43	42	47	57	36	43	42	32	48	28	18	38	27	9	16	15	A01	487213	490731	+	K18195 rhamnogalacturonan endolyase [EC:4.2.2.23] | (RefSeq) rhamnogalacturonate lyase (A)	--	rhamnogalacturonate lyase [Brassica rapa]	--	M4D5P5_BRARP RecName: Full=Rhamnogalacturonan endolyase {ECO:0000256|ARBA:ARBA00012437}; EC=4.2.2.23 {ECO:0000256|ARBA:ARBA00012437};	--	GO:0005576,extracellular region; GO:0030246,carbohydrate binding; GO:0102210,rhamnogalacturonan endolyase activity; GO:0005975,carbohydrate metabolic process; GO:1901575,organic substance catabolic process; GO:0003674,molecular_function; GO:0005488,binding; GO:0003824,catalytic activity; GO:0016829,lyase activity; GO:0016835,carbon-oxygen lyase activity; GO:0016837,carbon-oxygen lyase activity, a…	PF06045.14:Rhamnogalacturonate lyase family	--
BraA01g001040.3.5C	1.261	1.554	1.4021	0.6541	0.9802	1.5103	1.9695	1.9771	1.7079	1.9354	2.2535	1.4964	2.3088	1.8933	1.6395	0.7046	1.1167	1.0628	39	47	46	19	30	48	64	62	55	56	67	43	63	54	55	20	32	32	A01	496723	498485	-	K00083 cinnamyl-alcohol dehydrogenase [EC:1.1.1.195] | (RefSeq) cinnamyl alcohol dehydrogenase 7 isoform X1 (A)	ko00940: Phenylpropanoid biosynthesis; ko01100: Metabolic pathways; ko01110: Biosynthesis of secondary metabolites	cinnamyl alcohol dehydrogenase 7 [Brassica rapa]	CADH7_ARATH RecName: Full=Cinnamyl alcohol dehydrogenase 7 {ECO:0000303|PubMed:14745009}; Short=AtCAD7 {ECO:0000303|PubMed:14745009}; EC=1.1.1.195 {ECO:0000269|PubMed:14745009}; AltName: Full=Cinnamyl alcohol dehydrogenase-like protein B;	M4D5P2_BRARP RecName: Full=PKS_ER domain-containing protein {ECO:0000259|SMART:SM00829};	Alcohol dehydrogenase, class V	GO:0005886,plasma membrane; GO:0045551,cinnamyl-alcohol dehydrogenase activity; GO:0016616,oxidoreductase activity, acting on the CH-OH group of donors, NAD or NADP as acceptor; GO:0052747,sinapyl alcohol dehydrogenase activity; GO:0008270,zinc ion binding; GO:0010597,green leaf volatile biosynthetic process; GO:0009809,lignin biosynthetic process; GO:0009617,response to bacterium; GO:0003674,mol…	PF08240.15:Alcohol dehydrogenase GroES-like domain	--
BraA01g001050.3.5C	20.929	18.6105	18.0687	18.3479	21.4974	18.3492	53.0503	47.1737	50.2164	33.7762	32.1165	33.4527	32.8406	35.9125	34.2581	34.6931	36.7508	36.0406	606	527	555	499	616	546	1614	1385	1514	915	894	900	839	959	1076	922	986	1016	A01	504964	508673	-	K00083 cinnamyl-alcohol dehydrogenase [EC:1.1.1.195] | (RefSeq) probable cinnamyl alcohol dehydrogenase 6 (A)	ko00940: Phenylpropanoid biosynthesis; ko01100: Metabolic pathways; ko01110: Biosynthesis of secondary metabolites	hypothetical protein HID58_000116 [Brassica napus]	CADH6_ARATH RecName: Full=Probable cinnamyl alcohol dehydrogenase 6; Short=AtCAD6; EC=1.1.1.195; AltName: Full=Cinnamyl alcohol dehydrogenase-like protein A;	A0A398AJM9_BRACM SubName: Full=(field mustard) hypothetical protein {ECO:0000313|EMBL:CAG7886043.1};	Alcohol dehydrogenase, class V	GO:0045551,cinnamyl-alcohol dehydrogenase activity; GO:0016616,oxidoreductase activity, acting on the CH-OH group of donors, NAD or NADP as acceptor; GO:0052747,sinapyl alcohol dehydrogenase activity; GO:0008270,zinc ion binding; GO:0009809,lignin biosynthetic process; GO:0003674,molecular_function; GO:0003824,catalytic activity; GO:0016491,oxidoreductase activity; GO:0016614,oxidoreductase activ…	PF08240.15:Alcohol dehydrogenase GroES-like domain	--
BraA01g001060.3.5C	12.1271	16.2955	14.7237	19.2653	14.8847	13.2834	12.5688	12.3357	12.2564	16.423	14.5959	9.5667	5.6849	5.783	4.6241	13.0052	14.7324	14.4776	191	251	246	285	232	215	208	197	201	242	221	140	79	84	79	188	215	222	A01	514988	517974	+	K09264 MADS-box transcription factor, plant | (RefSeq) agamous-like MADS-box protein AGL21 (A)	--	agamous-like MADS-box protein AGL21 [Brassica rapa]	AGL21_ARATH RecName: Full=Agamous-like MADS-box protein AGL21;	M4D5P0_BRARP SubName: Full=Uncharacterized protein {ECO:0000313|EnsemblPlants:Bra011797.1-P};	MADS box transcription factor	GO:0005634,nucleus; GO:0003700,DNA-binding transcription factor activity; GO:0000981,DNA-binding transcription factor activity, RNA polymerase II-specific; GO:0046983,protein dimerization activity; GO:0000978,RNA polymerase II cis-regulatory region sequence-specific DNA binding; GO:0045944,positive regulation of transcription by RNA polymerase II; GO:0006357,regulation of transcription by RNA pol…	PF00319.21:SRF-type transcription factor (DNA-binding and dimerisation domain)	MADS-MIKC
BraA01g001080.3.5C	53.1039	54.0626	55.557	47.0692	47.3572	48.2557	23.9678	24.5737	24.2083	23.9555	24.5678	25.2446	32.2616	32.4363	33.4244	26.9961	26.1279	26.3908	4580	4560	5083	3813	4042	4277	2172	2149	2174	1933	2037	2023	2455	2580	3127	2137	2088	2216	A01	521819	526405	+	K04043 molecular chaperone DnaK | (RefSeq) heat shock 70 kDa protein 9, mitochondrial (A)	ko03018: RNA degradation	heat shock 70 kDa protein 9, mitochondrial [Brassica napus]	HSP7I_ARATH RecName: Full=Heat shock 70 kDa protein 9, mitochondrial {ECO:0000305}; AltName: Full=Chaperone protein HscA homolog 1 {ECO:0000303|PubMed:19865480}; Short=AtHscA1 {ECO:0000303|PubMed:19865480}; AltName: Full=Heat shock protein 70-9 {ECO:0000303|PubMed:11599561}; Short=AtHsp70-9 {ECO:0000303|PubMed:11599561}; AltName: Full=Mitochondrial heat shock protein 70-1 {ECO:0000303|PubMed:1140…	M4D5N7_BRARP SubName: Full=Uncharacterized protein {ECO:0000313|EnsemblPlants:Bra011794.1-P};	Molecular chaperones mortalin/PBP74/GRP75, HSP70 superfamily	GO:0005737,cytoplasm; GO:0005829,cytosol; GO:0005739,mitochondrion; GO:0009505,plant-type cell wall; GO:0000325,plant-type vacuole; GO:0005886,plasma membrane; GO:0005524,ATP binding; GO:0016887,ATP hydrolysis activity; GO:0140662,ATP-dependent protein folding chaperone; GO:0031072,heat shock protein binding; GO:0051787,misfolded protein binding; GO:0044183,protein folding chaperone; GO:0051082,u…	PF00012.23:Hsp70 protein	--
BraA01g001100.3.5C	128.564	123.297	124.771	104.873	104.136	104.296	210.517	209.747	210.253	196.703	191.583	189.581	211.415	211.472	211.714	250.839	245.94	252.643	10534	9880	10845	8071	8444	8782	18124	17426	17938	15079	15091	14433	15284	15980	18817	18864	18672	20154	A01	531554	535325	+	K01610 phosphoenolpyruvate carboxykinase (ATP) [EC:4.1.1.49] | (RefSeq) phosphoenolpyruvate carboxykinase (ATP) (A)	ko00010: Glycolysis / Gluconeogenesis; ko00020: Citrate cycle (TCA cycle); ko00620: Pyruvate metabolism; ko00710: Carbon fixation in photosynthetic organisms; ko01100: Metabolic pathways; ko01110: Biosynthesis of secondary metabolites; ko01200: Carbon metabolism	unnamed protein product [Brassica napus]	PCKA1_ARATH RecName: Full=Phosphoenolpyruvate carboxykinase (ATP) 1 {ECO:0000303|PubMed:17283014}; Short=AtPCK1 {ECO:0000303|PubMed:19807880}; Short=PEP carboxykinase 1 {ECO:0000303|PubMed:17283014}; Short=PEPCK 1 {ECO:0000303|PubMed:17283014}; EC=4.1.1.49 {ECO:0000269|PubMed:19807880};	A0A3P5Z0Z4_BRACM RecName: Full=Phosphoenolpyruvate carboxykinase (ATP) {ECO:0000256|ARBA:ARBA00012363}; EC=4.1.1.49 {ECO:0000256|ARBA:ARBA00012363};	--	GO:0005737,cytoplasm; GO:0005829,cytosol; GO:0005730,nucleolus; GO:0005524,ATP binding; GO:0046872,metal ion binding; GO:0004612,phosphoenolpyruvate carboxykinase (ATP) activity; GO:0016036,cellular response to phosphate starvation; GO:0050832,defense response to fungus; GO:0006094,gluconeogenesis; GO:0000166,nucleotide binding; GO:0003674,molecular_function; GO:0005488,binding; GO:0017076,purine…	PF01293.23:Phosphoenolpyruvate carboxykinase	--
BraA01g001120.3.5C	0.5177	0.5735	0.9761	2.0211	2.0491	2.1831	0.0411	0.0426	0.0829	0.5534	0.7629	0.6036	0.0978	0.1871	0	0.6581	0.3259	0.3988	12	13	24	44	47	52	1	1	2	12	17	13	2	4	0	14	7	9	A01	543625	544934	+	K13422 transcription factor MYC2 | (RefSeq) transcription factor MYC3 (A)	ko04016: MAPK signaling pathway - plant; ko04075: Plant hormone signal transduction	transcription factor bHLH25 [Brassica rapa]	BH025_ARATH RecName: Full=Transcription factor bHLH25; AltName: Full=Basic helix-loop-helix protein 25; Short=AtbHLH25; Short=bHLH 25; AltName: Full=Transcription factor EN 29; AltName: Full=bHLH transcription factor bHLH025;	A0A398AI44_BRACM RecName: Full=BHLH domain-containing protein {ECO:0000259|PROSITE:PS50888};	--	GO:0005634,nucleus; GO:0003700,DNA-binding transcription factor activity; GO:0046983,protein dimerization activity; GO:0000976,transcription cis-regulatory region binding; GO:0006355,regulation of DNA-templated transcription; GO:0003674,molecular_function; GO:0140110,transcription regulator activity; GO:0005488,binding; GO:0005515,protein binding; GO:0001067,transcription regulatory region nuclei…	PF00010.29:Helix-loop-helix DNA-binding domain	bHLH
BraA01g001150.3.5C	0	0	0	0.1259	0	0	0.45	0.3497	1.3623	0.8844	0.4918	1.145	5.493	3.2044	3.1603	0.2576	0	0	0	0	0	1	0	0	4	3	12	7	4	9	41	25	29	2	0	0	A01	564130	564658	-	--	--	EPIDERMAL PATTERNING FACTOR-like protein 2 [Brassica rapa]	EPFL2_ARATH RecName: Full=EPIDERMAL PATTERNING FACTOR-like protein 2 {ECO:0000303|PubMed:19435754}; Short=EPF-like protein 2; Contains: RecName: Full=MEPFL2 {ECO:0000305}; Flags: Precursor;	M4D5N0_BRARP RecName: Full=Epidermal patterning factor-like protein {ECO:0000256|RuleBase:RU367102};	--	GO:0005576,extracellular region; GO:0010052,guard cell differentiation; GO:0010374,stomatal complex development; GO:0007275,multicellular organism development; GO:0008150,biological_process; GO:0009653,anatomical structure morphogenesis; GO:0009791,post-embryonic development; GO:0009888,tissue development; GO:0009987,cellular process; GO:0010016,shoot system morphogenesis; GO:0010103,stomatal com…	PF17181.7:Epidermal patterning factor proteins	--
BraA01g001170.3.5C	3.7179	2.9191	4.6	8.4821	7.8493	7.5587	9.5727	10.018	10.4569	20.65	20.0966	16.7917	21.6334	19.437	17.6883	15.4074	16.4083	17.014	112	86	147	240	234	234	303	306	328	582	582	470	575	540	578	426	458	499	A01	579953	581433	-	K09338 homeobox-leucine zipper protein | (RefSeq) homeobox-leucine zipper protein HAT22 (A)	--	homeobox-leucine zipper protein HAT22 [Brassica rapa]	HAT22_ARATH RecName: Full=Homeobox-leucine zipper protein HAT22; AltName: Full=Homeodomain-leucine zipper protein HAT22; Short=HD-ZIP protein 22;	A0A078JM81_BRANA SubName: Full=(rape) hypothetical protein {ECO:0000313|EMBL:CAF2146374.1}; SubName: Full=BnaA01g34550D protein {ECO:0000313|EMBL:CDY67919.1};	Transcription factor HEX, contains HOX and HALZ domains	GO:0005634,nucleus; GO:0003700,DNA-binding transcription factor activity; GO:0000981,DNA-binding transcription factor activity, RNA polymerase II-specific; GO:0000976,transcription cis-regulatory region binding; GO:0009738,abscisic acid-activated signaling pathway; GO:0009737,response to abscisic acid; GO:0009735,response to cytokinin; GO:0009414,response to water deprivation; GO:0003674,molecula…	PF00046.32:Homeodomain	HB-HD-ZIP
BraA01g001180.3.5C	8.0777	9.8143	8.7343	11.6352	9.4107	9.0624	35.0467	33.8336	32.217	25.241	22.8346	23.5749	32.5272	31.3765	34.2107	26.7647	27.5375	29.2826	170	202	195	230	196	196	775	722	706	497	462	461	604	609	781	517	537	600	A01	592119	593284	+	K09422 transcription factor MYB, plant | (RefSeq) transcription factor MYB87 (A)	--	transcription factor MYB87 [Brassica rapa]	MYB87_ARATH RecName: Full=Transcription factor MYB87 {ECO:0000305}; AltName: Full=Myb-related protein 87 {ECO:0000305}; Short=AtMYB87 {ECO:0000312|EMBL:CAB09241.1};	A0A3P5Z104_BRACM SubName: Full=(field mustard) hypothetical protein {ECO:0000313|EMBL:CAG7886059.1};	Transcription factor, Myb superfamily	GO:0005634,nucleus; GO:0003677,DNA binding; GO:0003700,DNA-binding transcription factor activity; GO:0009664,plant-type cell wall organization; GO:0003674,molecular_function; GO:0003676,nucleic acid binding; GO:0005488,binding; GO:0097159,organic cyclic compound binding; GO:1901363,heterocyclic compound binding; GO:0140110,transcription regulator activity; GO:0008150,biological_process; GO:000998…	PF00249.34:Myb-like DNA-binding domain	MYB
BraA01g001190.3.5C	2.0301	2.7859	2.8201	1.1091	1.1606	1.4296	0.966	1.1064	0.8722	0.5139	0.389	0.2875	14.38	12.2803	13.6174	0.3492	0.4612	0.3841	76	102	112	39	43	55	38	42	34	18	14	10	475	424	553	12	16	14	A01	599096	601082	-	K01762 1-aminocyclopropane-1-carboxylate synthase [EC:4.4.1.14] | (RefSeq) 1-aminocyclopropane-1-carboxylate synthase 8 (A)	ko00270: Cysteine and methionine metabolism; ko01100: Metabolic pathways; ko01110: Biosynthesis of secondary metabolites	1-aminocyclopropane-1-carboxylate synthase 8 [Brassica rapa]	1A18_ARATH RecName: Full=1-aminocyclopropane-1-carboxylate synthase 8; Short=ACC synthase 8; EC=4.4.1.14; AltName: Full=S-adenosyl-L-methionine methylthioadenosine-lyase 8;	A0A3P5ZH17_BRACM SubName: Full=(field mustard) hypothetical protein {ECO:0000313|EMBL:CAG7886060.1};	1-aminocyclopropane-1-carboxylate synthase, and related proteins	GO:0016847,1-aminocyclopropane-1-carboxylate synthase activity; GO:0042802,identical protein binding; GO:0030170,pyridoxal phosphate binding; GO:0008483,transaminase activity; GO:0006520,cellular amino acid metabolic process; GO:0009693,ethylene biosynthetic process; GO:0009835,fruit ripening; GO:0003674,molecular_function; GO:0003824,catalytic activity; GO:0016829,lyase activity; GO:0016846,carb…	PF00155.24:Aminotransferase class I and II	--
BraA01g001210.3.5C	13.3544	13.1414	12.6434	26.6251	23.1027	23.7144	9.5093	9.2631	9.0576	14.8109	12.2026	13.1039	10.9081	9.7234	10.3336	12.1285	12.3059	11.6125	691	665	694	1294	1183	1261	517	486	488	717	607	630	498	464	580	576	590	585	A01	614017	616932	-	K09285 AP2-like factor, ANT lineage | (RefSeq) AP2-like ethylene-responsive transcription factor ANT (A)	--	hypothetical protein IGI04_000118 [Brassica rapa subsp. trilocularis]	ANT_ARATH RecName: Full=AP2-like ethylene-responsive transcription factor ANT {ECO:0000303|PubMed:8742706, ECO:0000303|PubMed:8742707}; AltName: Full=Complementing a protein kinase C mutant protein 1; AltName: Full=Protein AINTEGUMENTA {ECO:0000303|PubMed:8742706, ECO:0000303|PubMed:8742707}; AltName: Full=Protein DRAGON; AltName: Full=Protein OVULE MUTANT {ECO:0000303|PubMed:12271029};	A0A3P5ZC09_BRACM SubName: Full=(field mustard) hypothetical protein {ECO:0000313|EMBL:CAG7886062.1};	--	GO:0005634,nucleus; GO:0003677,DNA binding; GO:0003700,DNA-binding transcription factor activity; GO:0000976,transcription cis-regulatory region binding; GO:0030154,cell differentiation; GO:0051301,cell division; GO:0009908,flower development; GO:0019760,glucosinolate metabolic process; GO:0010492,maintenance of shoot apical meristem identity; GO:0010601,positive regulation of auxin biosynthetic …	--	AP2/ERF-ERF
BraA01g001220.3.5C	2.9886	3.0559	2.5612	5.4697	5.5408	4.4945	1.3399	1.8269	1.447	4.5936	3.0831	3.2963	1.2037	1.3659	1.0702	2.1259	2.6923	1.7505	121	121	110	208	222	187	57	75	61	174	120	124	43	51	47	79	101	69	A01	631128	633272	+	--	--	growth-regulating factor 2 [Brassica rapa]	GRF2_ARATH RecName: Full=Growth-regulating factor 2; Short=AtGRF2; AltName: Full=Transcription activator GRF2;	M4D5M4_BRARP RecName: Full=Growth-regulating factor {ECO:0000256|RuleBase:RU367127};	--	GO:0005634,nucleus; GO:0005524,ATP binding; GO:0000976,transcription cis-regulatory region binding; GO:0008285,negative regulation of cell population proliferation; GO:0006355,regulation of DNA-templated transcription; GO:0048364,root development; GO:0006351,DNA-templated transcription; GO:0000166,nucleotide binding; GO:0003674,molecular_function; GO:0005488,binding; GO:0017076,purine nucleotide …	PF08879.13:WRC	GRF
BraA01g001240.3.5C	6.7435	5.9353	7.1414	10.3376	8.5177	11.0058	17.0603	16.437	16.0064	14.6436	13.0968	12.8158	8.8281	8.7004	8.5381	7.6029	8.4984	8.6142	316	272	355	455	395	530	840	781	781	642	590	558	365	376	434	327	369	393	A01	638401	640739	-	K07297 adiponectin receptor | (RefSeq) heptahelical transmembrane protein 4 (A)	--	heptahelical transmembrane protein 4 [Brassica rapa]	HHP4_ARATH RecName: Full=Heptahelical transmembrane protein 4; AltName: Full=PAQR family protein HHP4;	A0A398APJ8_BRACM SubName: Full=(field mustard) hypothetical protein {ECO:0000313|EMBL:CAG7886065.1};	Predicted membrane proteins, contain hemolysin III domain	GO:0016021,integral component of membrane; GO:0038023,signaling receptor activity; GO:0009725,response to hormone; GO:0009744,response to sucrose; GO:0003674,molecular_function; GO:0060089,molecular transducer activity; GO:0008150,biological_process; GO:0009719,response to endogenous stimulus; GO:0010033,response to organic substance; GO:0042221,response to chemical; GO:0050896,response to stimul…	PF03006.23:Haemolysin-III related	--
BraA01g001250.3.5C	10.5097	12.9078	11.6204	12.325	12.4365	10.3037	4.5687	4.2278	3.5858	4.3708	3.9249	4.231	4.5004	4.8411	4.7351	3.3146	3.1341	3.5509	532	639	624	586	623	536	243	217	189	207	191	199	201	226	260	154	147	175	A01	641865	644616	+	K14682 amino-acid N-acetyltransferase [EC:2.3.1.1] | (RefSeq) probable amino-acid acetyltransferase NAGS2, chloroplastic (A)	ko00220: Arginine biosynthesis; ko01100: Metabolic pathways; ko01110: Biosynthesis of secondary metabolites; ko01210: 2-Oxocarboxylic acid metabolism; ko01230: Biosynthesis of amino acids	probable amino-acid acetyltransferase NAGS2, chloroplastic [Brassica rapa]	NAGS2_ARATH RecName: Full=Probable amino-acid acetyltransferase NAGS2, chloroplastic; EC=2.3.1.1; AltName: Full=N-acetylglutamate synthase 2; Flags: Precursor;	A0A398AHC5_BRACM RecName: Full=Amino-acid N-acetyltransferase {ECO:0000256|ARBA:ARBA00012697}; EC=2.3.1.1 {ECO:0000256|ARBA:ARBA00012697};	Acetylglutamate kinase/acetylglutamate synthase	GO:0009507,chloroplast; GO:0004042,acetyl-CoA:L-glutamate N-acetyltransferase activity; GO:0103045,methione N-acyltransferase activity; GO:0006526,arginine biosynthetic process; GO:0003674,molecular_function; GO:0003824,catalytic activity; GO:0008080,N-acetyltransferase activity; GO:0016407,acetyltransferase activity; GO:0016410,N-acyltransferase activity; GO:0016740,transferase activity; GO:0016…	PF00583.28:Acetyltransferase (GNAT) family	GNAT
BraA01g001260.3.5C	9.3333	9.4563	10.2244	12.1601	13.5438	12.5034	4.6644	4.3502	4.8501	8.131	7.8022	7.614	2.8498	2.0795	2.4555	5.8274	4.9674	6.1283	438	434	509	536	629	603	230	207	237	357	352	332	118	90	125	251	216	280	A01	646155	648201	-	K14494 DELLA protein | (RefSeq) LOW QUALITY PROTEIN: DELLA protein RGL2 (A)	ko04075: Plant hormone signal transduction	protein SHORT-ROOT [Brassica rapa]	SHR_ARATH RecName: Full=Protein SHORT-ROOT {ECO:0000303|PubMed:10850497}; Short=AtSHR {ECO:0000303|PubMed:10850497}; AltName: Full=GRAS family protein 26; Short=AtGRAS-26; AltName: Full=Protein SHOOT GRAVITROPISM 7 {ECO:0000303|PubMed:9670559};	A0A3P5ZM65_BRACM SubName: Full=(field mustard) hypothetical protein {ECO:0000313|EMBL:CAG7886067.1};	--	GO:0005769,early endosome; GO:0005770,late endosome; GO:0005634,nucleus; GO:0055037,recycling endosome; GO:0003700,DNA-binding transcription factor activity; GO:0043565,sequence-specific DNA binding; GO:0000976,transcription cis-regulatory region binding; GO:0008356,asymmetric cell division; GO:0055072,iron ion homeostasis; GO:0048366,leaf development; GO:0045930,negative regulation of mitotic ce…	PF03514.17:GRAS domain family	GRAS
BraA01g001270.3.5C	10.0233	9.8516	10.862	12.0311	10.1284	10.9152	3.6995	4.0253	3.6798	7.5676	6.7871	7.2913	0.8497	1.7763	1.5358	5.4452	5.4836	4.7626	361	347	415	407	361	404	140	147	138	255	235	244	27	59	60	180	183	167	A01	653822	655809	+	K10523 speckle-type POZ protein | (RefSeq) BTB/POZ domain-containing protein At4g08455 (A)	--	BTB/POZ and TAZ domain-containing protein 5 [Brassica rapa]	BT5_ARATH RecName: Full=BTB/POZ and TAZ domain-containing protein 5; AltName: Full=BTB and TAZ domain protein 5;	M4D5L9_BRARP RecName: Full=BTB domain-containing protein {ECO:0000259|PROSITE:PS50097};	CREB binding protein/P300 and related TAZ Zn-finger proteins	GO:0005737,cytoplasm; GO:0005516,calmodulin binding; GO:0046872,metal ion binding; GO:0016567,protein ubiquitination; GO:0006355,regulation of DNA-templated transcription; GO:0009733,response to auxin; GO:0009409,response to cold; GO:0042542,response to hydrogen peroxide; GO:0009751,response to salicylic acid; GO:0003674,molecular_function; GO:0005488,binding; GO:0005515,protein binding; GO:00431…	PF02135.19:TAZ zinc finger	TAZ
BraA01g001290.3.5C	1.09	0.3921	0.5137	0.7736	0.7751	0.5107	1.5176	2.3291	2.0354	3.9481	4.3042	4.2579	3.8662	2.9984	3.5541	6.7515	6.8402	6.427	54	19	27	36	38	26	79	117	105	183	205	196	169	137	191	307	314	310	A01	667526	670487	-	K01455 formamidase [EC:3.5.1.49] | (RefSeq) formamidase (A)	ko00460: Cyanoamino acid metabolism; ko00630: Glyoxylate and dicarboxylate metabolism; ko00910: Nitrogen metabolism; ko01100: Metabolic pathways; ko01200: Carbon metabolism	formamidase [Brassica rapa]	--	M4D5L7_BRARP SubName: Full=Uncharacterized protein {ECO:0000313|EnsemblPlants:Bra011774.1-P};	--	GO:0016811,hydrolase activity, acting on carbon-nitrogen (but not peptide) bonds, in linear amides; GO:0003674,molecular_function; GO:0003824,catalytic activity; GO:0016787,hydrolase activity; GO:0016810,hydrolase activity, acting on carbon-nitrogen (but not peptide) bonds	PF03069.18:Acetamidase/Formamidase family	--
BraA01g001300.3.5C	5.1924	5.8828	5.8668	5.3547	5.3016	5.0174	12.9998	12.918	14.2997	9.9007	10.1999	9.1904	15.9732	13.7712	13.9099	10.4668	10.9536	11.5769	287	318	344	278	290	285	755	724	823	512	542	472	779	702	834	531	561	623	A01	670584	672994	-	K01455 formamidase [EC:3.5.1.49] | (RefSeq) formamidase (A)	ko00460: Cyanoamino acid metabolism; ko00630: Glyoxylate and dicarboxylate metabolism; ko00910: Nitrogen metabolism; ko01100: Metabolic pathways; ko01200: Carbon metabolism	hypothetical protein BRARA_A00130 [Brassica rapa]	--	A0A3P5ZD91_BRACM SubName: Full=(field mustard) hypothetical protein {ECO:0000313|EMBL:CAG7886071.1};	--	GO:0016811,hydrolase activity, acting on carbon-nitrogen (but not peptide) bonds, in linear amides; GO:0003674,molecular_function; GO:0003824,catalytic activity; GO:0016787,hydrolase activity; GO:0016810,hydrolase activity, acting on carbon-nitrogen (but not peptide) bonds	PF03069.18:Acetamidase/Formamidase family	--
BraA01g001310.3.5C	22.9326	24.8075	21.4985	23.405	26.2414	28.4096	11.1686	12.3845	12.7891	16.4648	16.5829	18.7577	9.0342	8.3344	9.6812	5.7898	6.2813	5.4582	725	767	721	695	821	923	371	397	421	487	504	551	252	243	332	168	184	168	A01	677184	678562	+	--	--	LOW QUALITY PROTEIN: hypothetical protein HID58_000140 [Brassica napus]	LBD39_ARATH RecName: Full=LOB domain-containing protein 39; AltName: Full=ASYMMETRIC LEAVES 2-like protein 41; Short=AS2-like protein 41;	A0A398APD1_BRACM SubName: Full=(field mustard) hypothetical protein {ECO:0000313|EMBL:CAG7886072.1};	--	GO:0010468,regulation of gene expression; GO:0008150,biological_process; GO:0008152,metabolic process; GO:0010467,gene expression; GO:0019222,regulation of metabolic process; GO:0043170,macromolecule metabolic process; GO:0050789,regulation of biological process; GO:0060255,regulation of macromolecule metabolic process; GO:0065007,biological regulation; GO:0071704,organic substance metabolic proc…	PF03195.17:Lateral organ boundaries (LOB) domain	LOB
BraA01g001330.3.5C	49.4102	52.2747	54.7816	68.6927	64.1933	68.5858	74.2219	76.4732	78.2211	76.1411	76.7378	82.5691	77.7091	77.4283	77.8966	37.8925	37.3866	35.8279	1442	1492	1696	1883	1854	2057	2276	2263	2377	2079	2153	2239	2001	2084	2466	1015	1011	1018	A01	683389	685012	-	K00430 peroxidase [EC:1.11.1.7] | (RefSeq) peroxidase 50 (A)	ko00940: Phenylpropanoid biosynthesis; ko01100: Metabolic pathways; ko01110: Biosynthesis of secondary metabolites	peroxidase 50 [Brassica rapa]	PER50_ARATH RecName: Full=Peroxidase 50; Short=Atperox P50; EC=1.11.1.7; AltName: Full=ATP9a; AltName: Full=PRXR2; Flags: Precursor;	A0A398AI65_BRACM RecName: Full=Peroxidase {ECO:0000256|ARBA:ARBA00012313, ECO:0000256|RuleBase:RU362060}; EC=1.11.1.7 {ECO:0000256|ARBA:ARBA00012313, ECO:0000256|RuleBase:RU362060};	--	GO:0005737,cytoplasm; GO:0005576,extracellular region; GO:0020037,heme binding; GO:0046872,metal ion binding; GO:0004601,peroxidase activity; GO:0042744,hydrogen peroxide catabolic process; GO:0006979,response to oxidative stress; GO:0048511,rhythmic process; GO:0003674,molecular_function; GO:0005488,binding; GO:0046906,tetrapyrrole binding; GO:0097159,organic cyclic compound binding; GO:1901363,…	PF00141.26:Peroxidase	--
BraA01g001340.3.5C	3.1519	4.0117	3.6776	4.0831	4.4099	4.5255	5.9994	4.391	5.8212	5.7483	4.6542	5.7407	7.9189	8.3408	7.4369	5.8115	5.4949	6.2936	143	178	177	174	198	211	286	202	275	244	203	242	317	349	366	242	231	278	A01	688538	691349	+	--	--	hypothetical protein HID58_040065, partial [Brassica napus]	RNC1_ARATH RecName: Full=Ribonuclease III domain-containing protein RNC1, chloroplastic {ECO:0000305}; AltName: Full=Chloroplast ribonuclease III domain protein {ECO:0000305}; Flags: Precursor;	M4D5L3_BRARP RecName: Full=RNase III domain-containing protein {ECO:0000259|PROSITE:PS50142};	--	GO:0009507,chloroplast; GO:0005634,nucleus; GO:0003725,double-stranded RNA binding; GO:0003729,mRNA binding; GO:0004525,ribonuclease III activity; GO:0006397,mRNA processing; GO:0010468,regulation of gene expression; GO:0006396,RNA processing; GO:0008380,RNA splicing; GO:0006364,rRNA processing; GO:0003674,molecular_function; GO:0003676,nucleic acid binding; GO:0003723,RNA binding; GO:0005488,bin…	PF00636.29:Ribonuclease III domain	--
BraA01g001410.3.5C	15.4479	12.8835	12.8112	32.7615	30.5627	29.3712	14.1717	13.6779	16.0846	37.1257	40.3169	40.1817	14.7013	15.7432	14.1555	30.6934	27.029	29.2535	499	407	439	994	977	975	481	448	541	1122	1252	1206	419	469	496	910	809	920	A01	714709	716477	+	--	--	uncharacterized protein LOC103860247 isoform X1 [Brassica rapa]	--	M4D5K9_BRARP RecName: Full=NYN domain-containing protein {ECO:0000259|Pfam:PF01936};	--	GO:0004540,ribonuclease activity; GO:0003674,molecular_function; GO:0003824,catalytic activity; GO:0004518,nuclease activity; GO:0016787,hydrolase activity; GO:0016788,hydrolase activity, acting on ester bonds; GO:0140098,catalytic activity, acting on RNA; GO:0140640,catalytic activity, acting on a nucleic acid	PF01936.21:NYN domain	--
BraA01g001420.3.5C	13.0074	16.8714	13.471	34.4503	34.5339	35.7178	12.3116	14.5503	11.9103	41.7086	45.595	42.1894	13.9345	14.1813	13.7982	37.5845	35.9603	37.4086	365	463	401	908	959	1030	363	414	348	1095	1230	1100	345	367	420	968	935	1022	A01	717977	722493	+	--	--	unnamed protein product [Brassica rapa]	--	M4D5K8_BRARP RecName: Full=NYN domain-containing protein {ECO:0000259|Pfam:PF01936};	--	GO:0016021,integral component of membrane; GO:0005777,peroxisome; GO:1903231,mRNA base-pairing post-transcriptional repressor activity; GO:0004540,ribonuclease activity; GO:0003674,molecular_function; GO:0003676,nucleic acid binding; GO:0003723,RNA binding; GO:0003729,mRNA binding; GO:0005488,binding; GO:0030371,translation repressor activity; GO:0045182,translation regulator activity; GO:0097159…	PF01936.21:NYN domain	--
BraA01g001450.3.5C	11.179	11.9425	11.5267	27.0263	26.1811	23.1013	9.3235	9.826	10.2096	15.4134	14.4548	15.0071	9.9685	8.839	7.7787	12.2836	11.8074	12.4859	469	490	513	1065	1087	996	411	418	446	605	583	585	369	342	354	473	459	510	A01	730442	732811	-	K00517 indol-3-yl-methylglucosinolate hydroxylase [EC:1.14.-.-] | (RefSeq) cytochrome P450 81F1 (A)	--	hypothetical protein HID58_000150 [Brassica napus]	C81F1_ARATH RecName: Full=Cytochrome P450 81F1 {ECO:0000305}; EC=1.14.-.- {ECO:0000305};	M4D5K5_BRARP SubName: Full=Uncharacterized protein {ECO:0000313|EnsemblPlants:Bra011762.1-P};	Cytochrome P450 CYP2 subfamily	GO:0005783,endoplasmic reticulum; GO:0016021,integral component of membrane; GO:0016020,membrane; GO:0020037,heme binding; GO:0005506,iron ion binding; GO:0004497,monooxygenase activity; GO:0016709,oxidoreductase activity, acting on paired donors, with incorporation or reduction of molecular oxygen, NAD(P)H as one donor, and incorporation of one atom of oxygen; GO:0042343,indole glucosinolate met…	PF00067.25:Cytochrome P450	--
BraA01g001480.3.5C	263.983	281.379	271.554	417.815	394.579	379.044	154.761	146.74	149.788	193.044	192.77	188.068	110.157	99.7254	107.32	41.3991	44.2695	46.7424	11880	12384	12964	17661	17573	17530	7318	6696	7019	8128	8340	7864	4374	4139	5239	1710	1846	2048	A01	743831	745793	-	K00517 indol-3-yl-methylglucosinolate hydroxylase [EC:1.14.-.-] | (RefSeq) cytochrome P450 81F1-like (A)	--	hypothetical protein Bca52824_094502 [Brassica carinata]	C81F4_ARATH RecName: Full=Cytochrome P450 81F4 {ECO:0000305}; EC=1.14.-.- {ECO:0000305};	A0A059SWY2_BRACM SubName: Full=(field mustard) hypothetical protein {ECO:0000313|EMBL:CAG7886089.1}; SubName: Full=CYP81F4-1 {ECO:0000313|EMBL:AHF51975.1};	Cytochrome P450 CYP2 subfamily	GO:0005783,endoplasmic reticulum; GO:0016021,integral component of membrane; GO:0016020,membrane; GO:0020037,heme binding; GO:0005506,iron ion binding; GO:0004497,monooxygenase activity; GO:0016709,oxidoreductase activity, acting on paired donors, with incorporation or reduction of molecular oxygen, NAD(P)H as one donor, and incorporation of one atom of oxygen; GO:0042343,indole glucosinolate met…	PF00067.25:Cytochrome P450	--
BraA01g001490.3.5C	3.1435	3.1674	4.0015	5.6431	6.5385	6.4081	2.6642	1.9687	2.5122	6.2049	6.0624	5.6305	2.4966	1.3684	2.2422	3.4499	3.0211	2.946	137	135	185	231	282	287	122	87	114	253	254	228	96	55	106	138	122	125	A01	751307	753795	-	K00517 indol-3-yl-methylglucosinolate hydroxylase [EC:1.14.-.-] | (RefSeq) cytochrome P450 81F3 (A)	--	hypothetical protein HID58_040081, partial [Brassica napus]	C81F3_ARATH RecName: Full=Cytochrome P450 81F3 {ECO:0000305}; EC=1.14.-.- {ECO:0000305};	A0A3P5ZLB9_BRACM SubName: Full=(field mustard) hypothetical protein {ECO:0000313|EMBL:CAG7886090.1};	Cytochrome P450 CYP2 subfamily	GO:0016021,integral component of membrane; GO:0016020,membrane; GO:0020037,heme binding; GO:0005506,iron ion binding; GO:0004497,monooxygenase activity; GO:0016709,oxidoreductase activity, acting on paired donors, with incorporation or reduction of molecular oxygen, NAD(P)H as one donor, and incorporation of one atom of oxygen; GO:0042343,indole glucosinolate metabolic process; GO:0003674,molecul…	PF00067.25:Cytochrome P450	--
BraA01g001500.3.5C	24.9889	24.8148	24.3155	18.5036	17.5407	19.3045	11.155	11.8102	10.4423	7.0681	7.3416	6.9118	14.3411	14.8003	14.4786	11.5231	10.2477	9.3175	1179	1145	1217	820	819	936	553	565	513	312	333	303	597	644	741	499	448	428	A01	761091	763478	-	K14487 auxin responsive GH3 gene family | (RefSeq) indole-3-acetic acid-amido synthetase GH3.2 (A)	ko04075: Plant hormone signal transduction	indole-3-acetic acid-amido synthetase GH3.2 [Brassica rapa]	GH33_ARATH RecName: Full=Indole-3-acetic acid-amido synthetase GH3.3; EC=6.3.2.-; AltName: Full=Auxin-responsive GH3-like protein 3; Short=AtGH3-3;	A0A398AJR5_BRACM SubName: Full=(field mustard) hypothetical protein {ECO:0000313|EMBL:CAG7886091.1};	--	GO:0005737,cytoplasm; GO:0016881,acid-amino acid ligase activity; GO:0010279,indole-3-acetic acid amido synthetase activity; GO:0010252,auxin homeostasis; GO:0003674,molecular_function; GO:0003824,catalytic activity; GO:0016874,ligase activity; GO:0016879,ligase activity, forming carbon-nitrogen bonds; GO:0008150,biological_process; GO:0042592,homeostatic process; GO:0048878,chemical homeostasis;…	PF03321.16:GH3 auxin-responsive promoter	--
BraA01g001520.3.5C	4.6764	5.0015	4.7883	10.3008	11.4605	12.6054	4.4762	4.2144	4.4653	10.0254	9.8405	10.1237	1.8581	1.9525	1.7591	9.253	9.6587	11.1523	174	182	189	360	422	482	175	159	173	349	352	350	61	67	71	316	333	404	A01	776387	779833	+	K24542 cytochrome P450 family 81 subfamily D | (RefSeq) cytochrome P450 81D11 (A)	--	unnamed protein product [Brassica rapa]	C8D11_ARATH RecName: Full=Cytochrome P450 81D11; EC=1.14.-.-;	M4D5J9_BRARP SubName: Full=Uncharacterized protein {ECO:0000313|EnsemblPlants:Bra011756.1-P};	Cytochrome P450 CYP2 subfamily	GO:0016021,integral component of membrane; GO:0016020,membrane; GO:0020037,heme binding; GO:0005506,iron ion binding; GO:0016709,oxidoreductase activity, acting on paired donors, with incorporation or reduction of molecular oxygen, NAD(P)H as one donor, and incorporation of one atom of oxygen; GO:0002213,defense response to insect; GO:0003674,molecular_function; GO:0005488,binding; GO:0046906,tet…	PF00067.25:Cytochrome P450	--
BraA01g001530.3.5C	4.1624	4.4843	3.998	2.013	1.9371	2.4915	1.2247	1.4115	1.2358	2.9192	3.2643	3.4764	4.4943	3.716	4.0551	5.0214	4.4213	4.7338	317	334	323	144	146	195	98	109	98	208	239	246	302	261	335	351	312	351	A01	781670	786884	+	K24542 cytochrome P450 family 81 subfamily D | (RefSeq) cytochrome P450 81D11 (A)	--	cytochrome P450 81Q32-like [Brassica napus]	CYQ32_CATRO RecName: Full=Cytochrome P450 81Q32 {ECO:0000303|PubMed:24710322}; Short=CrCYP81Q32 {ECO:0000303|PubMed:24710322}; EC=1.14.-.- {ECO:0000305};	M4D5J8_BRARP SubName: Full=Uncharacterized protein {ECO:0000313|EnsemblPlants:Bra011755.1-P};	Cytochrome P450 CYP2 subfamily	GO:0016021,integral component of membrane; GO:0020037,heme binding; GO:0005506,iron ion binding; GO:0004497,monooxygenase activity; GO:0016705,oxidoreductase activity, acting on paired donors, with incorporation or reduction of molecular oxygen; GO:0003674,molecular_function; GO:0005488,binding; GO:0046906,tetrapyrrole binding; GO:0097159,organic cyclic compound binding; GO:1901363,heterocyclic c…	PF00067.25:Cytochrome P450	--
BraA01g001600.3.5C	4.4042	4.4701	4.3815	7.4919	6.733	7.4168	4.47	4.6801	4.4014	9.0847	7.7762	8.0108	2.7076	2.6256	2.2024	8.5522	8.4715	8.2961	271	269	286	433	410	469	289	292	282	523	460	458	147	149	147	483	483	497	A01	818834	821517	+	K20718 LRR receptor-like serine/threonine-protein kinase ERECTA [EC:2.7.11.1] | (RefSeq) LRR receptor-like serine/threonine-protein kinase ERL2 (A)	ko04016: MAPK signaling pathway - plant	probable LRR receptor-like serine/threonine-protein kinase At4g37250 [Brassica rapa]	Y4372_ARATH RecName: Full=Probable LRR receptor-like serine/threonine-protein kinase At4g37250; EC=2.7.11.1; Flags: Precursor;	M4D5J0_BRARP RecName: Full=Protein kinase domain-containing protein {ECO:0000259|PROSITE:PS50011};	--	GO:0016021,integral component of membrane; GO:0005524,ATP binding; GO:0106310,protein serine kinase activity; GO:0004674,protein serine/threonine kinase activity; GO:0006468,protein phosphorylation; GO:0000166,nucleotide binding; GO:0003674,molecular_function; GO:0005488,binding; GO:0017076,purine nucleotide binding; GO:0030554,adenyl nucleotide binding; GO:0032553,ribonucleotide binding; GO:0032…	PF13855.9:Leucine rich repeat	--
BraA01g001610.3.5C	1.4745	2.3243	2.1138	1.8314	2.7315	1.4049	2.1634	2.7871	2.6551	1.379	1.2781	1.0579	2.3326	2.2982	2.2088	0.3012	0.5636	0.6941	48	74	73	56	88	47	74	92	90	42	40	32	67	69	78	9	17	22	A01	821885	823962	-	K25899 germination-specific cysteine protease 1 [EC:3.4.22.-] | (RefSeq) cysteine proteinase COT44 (A)	--	cysteine proteinase COT44 [Brassica rapa]	RDL1_ARATH RecName: Full=Germination-specific cysteine protease 1 {ECO:0000303|Ref.1}; EC=3.4.22.-; AltName: Full=RD21A-like protease 1 {ECO:0000305}; Flags: Precursor;	M4D5I9_BRARP SubName: Full=Uncharacterized protein {ECO:0000313|EnsemblPlants:Bra011746.1-P};	Cysteine proteinase Cathepsin L	GO:0005615,extracellular space; GO:0005764,lysosome; GO:0004197,cysteine-type endopeptidase activity; GO:0051603,proteolysis involved in protein catabolic process; GO:0003674,molecular_function; GO:0003824,catalytic activity; GO:0004175,endopeptidase activity; GO:0008233,peptidase activity; GO:0008234,cysteine-type peptidase activity; GO:0016787,hydrolase activity; GO:0140096,catalytic activity, …	PF00112.26:Papain family cysteine protease	--
BraA01g001630.3.5C	21.4001	19.7532	21.074	14.5351	16.8305	16.3404	11.8888	10.3002	12.7837	18.2403	18.0709	19.0646	9.9803	10.1773	9.4079	15.3208	17.7545	16.1611	627	566	655	400	488	492	366	306	390	500	509	519	258	275	299	412	482	461	A01	836587	844418	+	K09286 EREBP-like factor | (RefSeq) ethylene-responsive transcription factor RAP2-10 (A)	--	hypothetical protein F2Q69_00056363 [Brassica cretica]	RA210_ARATH RecName: Full=Ethylene-responsive transcription factor RAP2-10; AltName: Full=Protein RELATED TO APETALA2 10;	M4D5I7_BRARP RecName: Full=AP2/ERF domain-containing protein {ECO:0000259|PROSITE:PS51032};	--	GO:0005634,nucleus; GO:0003700,DNA-binding transcription factor activity; GO:0000976,transcription cis-regulatory region binding; GO:0009873,ethylene-activated signaling pathway; GO:0045892,negative regulation of DNA-templated transcription; GO:1900057,positive regulation of leaf senescence; GO:0003674,molecular_function; GO:0140110,transcription regulator activity; GO:0001067,transcription regul…	--	AP2/ERF-ERF
BraA01g001670.3.5C	0.7016	0.7174	0.7764	0.7794	0.6473	0.4749	0.5806	0.8724	0.6445	0.9455	0.6029	0.4596	3.0769	1.5876	2.0528	0.8308	0.9876	1.0026	23	23	27	24	21	16	20	29	22	29	19	14	89	48	73	25	30	32	A01	869217	871285	+	K12126 phytochrome-interacting factor 3 | (RefSeq) transcription factor PIF3 (A)	ko04075: Plant hormone signal transduction; ko04712: Circadian rhythm - plant	transcription factor SPATULA isoform X4 [Brassica rapa]	SPT_ARATH RecName: Full=Transcription factor SPATULA; AltName: Full=Basic helix-loop-helix protein 24; Short=AtbHLH24; Short=bHLH 24; AltName: Full=Transcription factor EN 99; AltName: Full=bHLH transcription factor bHLH024;	A0A679KJ80_BRACM RecName: Full=BHLH domain-containing protein {ECO:0000259|PROSITE:PS50888};	--	GO:0005634,nucleus; GO:0003700,DNA-binding transcription factor activity; GO:0042802,identical protein binding; GO:0046983,protein dimerization activity; GO:0000976,transcription cis-regulatory region binding; GO:0048440,carpel development; GO:0007623,circadian rhythm; GO:0010154,fruit development; GO:0010187,negative regulation of seed germination; GO:0009409,response to cold; GO:0010114,respons…	PF00010.29:Helix-loop-helix DNA-binding domain	bHLH
BraA01g001680.3.5C	9.4193	10.4717	9.207	10.1629	10.572	11.4417	19.4932	19.2335	17.2118	4.0203	3.518	3.3678	19.9898	21.1464	21.9125	19.974	20.2629	20.2909	298	324	309	302	331	372	648	617	567	119	107	99	558	617	752	580	594	625	A01	872840	874219	-	K20716 mitogen-activated protein kinase kinase kinase 17/18 | (RefSeq) mitogen-activated protein kinase kinase kinase 18-like (A)	ko04016: MAPK signaling pathway - plant	mitogen-activated protein kinase kinase kinase 18 [Brassica rapa]	M3K20_ARATH RecName: Full=Mitogen-activated protein kinase kinase kinase 20 {ECO:0000303|PubMed:21969089}; Short=MAPKK kinase 20 {ECO:0000303|PubMed:21969089}; EC=2.7.11.25 {ECO:0000255|PROSITE-ProRule:PRU00159, ECO:0000269|PubMed:27913741, ECO:0000269|PubMed:28848569}; AltName: Full=Protein ABA-INSENSITIVE PROTEIN KINASE 1 {ECO:0000303|PubMed:27913741};	M4D5I2_BRARP RecName: Full=Protein kinase domain-containing protein {ECO:0000259|PROSITE:PS50011};	MEKK and related serine/threonine protein kinases	GO:0005737,cytoplasm; GO:0005634,nucleus; GO:0005524,ATP binding; GO:0004708,MAP kinase kinase activity; GO:0004709,MAP kinase kinase kinase activity; GO:0004672,protein kinase activity; GO:0019901,protein kinase binding; GO:0106310,protein serine kinase activity; GO:0009738,abscisic acid-activated signaling pathway; GO:0051301,cell division; GO:0048235,pollen sperm cell differentiation; GO:00467…	PF00069.28:Protein kinase domain	--
BraA01g001700.3.5C	7.682	6.7489	7.6785	6.181	5.2196	5.456	5.4203	4.9201	5.0244	5.5446	5.5338	6.177	2.9272	3.1116	3.2153	4.4975	5.2888	4.2626	348	299	369	263	234	254	258	226	237	235	241	260	117	130	158	187	222	188	A01	876878	879112	-	--	--	uncharacterized protein LOC103862622 [Brassica rapa]	--	M4D5I0_BRARP RecName: Full=Remorin_C domain-containing protein {ECO:0000259|Pfam:PF03763};	--	GO:1901700,response to oxygen-containing compound; GO:0008150,biological_process; GO:0042221,response to chemical; GO:0050896,response to stimulus	PF03763.16:Remorin, C-terminal region	--
BraA01g001720.3.5C	387.838	418.627	393.299	365.704	371.695	343.994	348.73	344.712	347.877	305.979	288.741	281.769	124.858	120.564	123.555	259.378	259.337	265.065	12857	13572	13831	11387	12194	11719	12147	11587	12008	9490	9202	8679	3652	3686	4443	7892	7966	8555	A01	888430	890018	+	K09419 heat shock transcription factor, other eukaryote | (RefSeq) heat stress transcription factor B-1 (A)	--	heat stress transcription factor B-1 [Brassica rapa]	HSFB1_ARATH RecName: Full=Heat stress transcription factor B-1; Short=AtHsfB1; AltName: Full=AtHsf-16; AltName: Full=Heat shock factor protein 4; Short=HSF 4; AltName: Full=Heat shock transcription factor 4; Short=HSTF 4;	A0A078JZW2_BRANA SubName: Full=(rape) hypothetical protein {ECO:0000313|EMBL:CAF2146516.1}; SubName: Full=BnaAnng36200D protein {ECO:0000313|EMBL:CDY71121.1};	Heat shock transcription factor	GO:0005634,nucleus; GO:0003700,DNA-binding transcription factor activity; GO:0000978,RNA polymerase II cis-regulatory region sequence-specific DNA binding; GO:0045892,negative regulation of DNA-templated transcription; GO:0006357,regulation of transcription by RNA polymerase II; GO:0009408,response to heat; GO:0003674,molecular_function; GO:0140110,transcription regulator activity; GO:0000976,tra…	PF00447.20:HSF-type DNA-binding	HSF
BraA01g001730.3.5C	11.7035	11.4481	11.4265	14.4945	13.4855	13.2187	23.8965	24.645	22.709	30.539	32.1428	25.6737	12.6554	13.8556	12.5507	24.5916	26.1959	23.9498	392	375	406	456	447	455	841	837	792	957	1035	799	374	428	456	756	813	781	A01	890948	893644	+	K13545 red chlorophyll catabolite reductase [EC:1.3.7.12] | (RefSeq) red chlorophyll catabolite reductase, chloroplastic (A)	ko00860: Porphyrin metabolism; ko01110: Biosynthesis of secondary metabolites	unnamed protein product [Brassica rapa]	RCCR_ARATH RecName: Full=Red chlorophyll catabolite reductase, chloroplastic {ECO:0000303|PubMed:10743659}; Short=AtRCCR {ECO:0000303|PubMed:10743659}; Short=RCC reductase {ECO:0000305}; EC=1.3.7.12 {ECO:0000269|PubMed:10743659}; AltName: Full=Accelerated cell death protein 2 {ECO:0000303|PubMed:11149948}; Flags: Precursor;	A0A8D9LTC5_BRACM SubName: Full=(field mustard) hypothetical protein {ECO:0000313|EMBL:CAG7886118.1};	--	GO:0009507,chloroplast; GO:0009941,chloroplast envelope; GO:0009570,chloroplast stroma; GO:0009535,chloroplast thylakoid membrane; GO:0005737,cytoplasm; GO:0005829,cytosol; GO:0005739,mitochondrion; GO:0005886,plasma membrane; GO:0051743,red chlorophyll catabolite reductase activity; GO:0015996,chlorophyll catabolic process; GO:0098542,defense response to other organism; GO:0010363,regulation of …	PF06405.14:Red chlorophyll catabolite reductase (RCC reductase)	--
BraA01g001750.3.5C	0.1808	0.1849	0.1364	0.077	0.0731	0.1408	15.4212	13.9827	11.0807	3.5179	5.7186	4.749	4.0993	4.7846	4.7681	2.4432	2.0688	3.3435	5	5	4	2	2	4	448	392	319	91	152	122	100	122	143	62	53	90	A01	897660	900061	-	--	--	patatin-like protein 3 [Brassica rapa]	PLP3_ARATH RecName: Full=Patatin-like protein 3; Short=AtPLP3; EC=3.1.1.-; AltName: Full=Patatin-related phospholipase A IIbeta; Short=pPLAIIb; AltName: Full=Phospholipase A IVC; Short=AtPLAIVC;	A0A3P5Z129_BRACM RecName: Full=Patatin {ECO:0000256|RuleBase:RU361262}; EC=3.1.1.- {ECO:0000256|RuleBase:RU361262};	Ca2+-independent phospholipase A2	GO:0005737,cytoplasm; GO:0047372,acylglycerol lipase activity; GO:0004620,phospholipase activity; GO:0006952,defense response; GO:0016042,lipid catabolic process; GO:0009737,response to abscisic acid; GO:0003674,molecular_function; GO:0003824,catalytic activity; GO:0016298,lipase activity; GO:0016787,hydrolase activity; GO:0016788,hydrolase activity, acting on ester bonds; GO:0052689,carboxylic e…	PF01734.25:Patatin-like phospholipase	--
BraA01g001760.3.5C	0.0716	0.0366	0	0	0	0	1.5337	1.4481	1.6853	0.689	0.149	0.3083	0.8524	1.0873	0.9244	0.078	0.4638	0.1839	2	1	0	0	0	0	45	41	49	18	4	8	21	28	28	2	12	5	A01	902008	904367	-	--	--	patatin-like protein 1 [Brassica rapa]	PLP1_ARATH RecName: Full=Patatin-like protein 1; Short=AtPLP1; EC=3.1.1.-; AltName: Full=Patatin-related phospholipase A IIgamma; Short=pPLAIIg; AltName: Full=Phospholipase A IVA; Short=AtPLAIVA;	M4D5H4_BRARP RecName: Full=Patatin {ECO:0000256|RuleBase:RU361262}; EC=3.1.1.- {ECO:0000256|RuleBase:RU361262};	Ca2+-independent phospholipase A2	GO:0005737,cytoplasm; GO:0047372,acylglycerol lipase activity; GO:0004620,phospholipase activity; GO:0006952,defense response; GO:0010311,lateral root formation; GO:0016042,lipid catabolic process; GO:0003674,molecular_function; GO:0003824,catalytic activity; GO:0016298,lipase activity; GO:0016787,hydrolase activity; GO:0016788,hydrolase activity, acting on ester bonds; GO:0052689,carboxylic este…	PF01734.25:Patatin-like phospholipase	--
BraA01g001770.3.5C	4.7281	4.7619	5.0602	6.4342	6.5379	4.7046	28.3522	27.6271	29.6345	19.5684	19.5247	18.8623	14.6659	15.4572	15.3047	13.4013	14.4641	13.5831	133	131	151	170	182	136	838	788	868	515	528	493	364	401	467	346	377	372	A01	906281	908731	-	--	--	patatin-like protein 1 [Brassica rapa]	PLP1_ARATH RecName: Full=Patatin-like protein 1; Short=AtPLP1; EC=3.1.1.-; AltName: Full=Patatin-related phospholipase A IIgamma; Short=pPLAIIg; AltName: Full=Phospholipase A IVA; Short=AtPLAIVA;	M4D5H3_BRARP RecName: Full=Patatin {ECO:0000256|RuleBase:RU361262}; EC=3.1.1.- {ECO:0000256|RuleBase:RU361262};	Ca2+-independent phospholipase A2	GO:0005737,cytoplasm; GO:0047372,acylglycerol lipase activity; GO:0004620,phospholipase activity; GO:0006952,defense response; GO:0010311,lateral root formation; GO:0016042,lipid catabolic process; GO:0003674,molecular_function; GO:0003824,catalytic activity; GO:0016298,lipase activity; GO:0016787,hydrolase activity; GO:0016788,hydrolase activity, acting on ester bonds; GO:0052689,carboxylic este…	PF01734.25:Patatin-like phospholipase	--
BraA01g001780.3.5C	4.4569	4.9932	4.3292	5.921	5.8743	6.4677	4.2048	4.8159	5.2666	6.9177	7.0347	7.6539	11.1788	10.7999	10.0753	6.1437	6.5458	6.3094	230	252	237	287	300	343	228	252	283	334	349	367	509	514	564	291	313	317	A01	914628	917740	+	--	--	uncharacterized protein LOC103863524 [Brassica rapa]	--	M4D5H2_BRARP SubName: Full=Uncharacterized protein {ECO:0000313|EnsemblPlants:Bra011729.1-P};	--	--	PF04784.17:Protein of unknown function, DUF547	--
BraA01g001790.3.5C	28.1252	36.3357	28.5766	43.3915	46.4592	40.5332	14.4255	16.554	17.1986	22.0811	19.2702	17.4006	18.1969	15.5221	15.9398	13.8842	15.9341	16.491	501	633	540	726	819	742	270	299	319	368	330	288	286	255	308	227	263	286	A01	918117	919588	+	--	--	neurofilament medium polypeptide [Brassica rapa]	--	M4D5H1_BRARP SubName: Full=Uncharacterized protein {ECO:0000313|EnsemblPlants:Bra011728.1-P};	--	GO:0005840,ribosome; GO:0003735,structural constituent of ribosome; GO:0006412,translation; GO:0003674,molecular_function; GO:0005198,structural molecule activity; GO:0006518,peptide metabolic process; GO:0006807,nitrogen compound metabolic process; GO:0008150,biological_process; GO:0008152,metabolic process; GO:0009058,biosynthetic process; GO:0009059,macromolecule biosynthetic process; GO:00099…	--	--
BraA01g001850.3.5C	26.4147	25.5054	27.2214	15.5593	16.3833	15.4657	61.6309	57.0844	57.8001	22.525	25.5138	26.0884	55.1274	52.4632	49.5867	16.3757	16.2555	16.3575	826	780	903	457	507	497	2025	1810	1882	659	767	758	1521	1513	1682	470	471	498	A01	933839	935202	-	K20802 (R)-mandelonitrile lyase [EC:4.1.2.10] | (RefSeq) alpha-hydroxynitrile lyase (A)	ko00460: Cyanoamino acid metabolism; ko01100: Metabolic pathways; ko01110: Biosynthesis of secondary metabolites	methylesterase 9 [Brassica rapa]	MES9_ARATH RecName: Full=Methylesterase 9 {ECO:0000303|PubMed:18467465}; Short=AtMES9 {ECO:0000303|PubMed:18467465}; EC=3.1.1.- {ECO:0000269|PubMed:18467465};	M4D5G5_BRARP RecName: Full=AB hydrolase-1 domain-containing protein {ECO:0000259|Pfam:PF12697};	--	GO:0016788,hydrolase activity, acting on ester bonds; GO:0080030,methyl indole-3-acetate esterase activity; GO:0080032,methyl jasmonate esterase activity; GO:0080031,methyl salicylate esterase activity; GO:0050832,defense response to fungus; GO:0045087,innate immune response; GO:0009694,jasmonic acid metabolic process; GO:0031408,oxylipin biosynthetic process; GO:0009696,salicylic acid metabolic …	PF12697.10:Alpha/beta hydrolase family	--
BraA01g001860.3.5C	1.3352	1.3778	1.2355	1.3563	1.411	1.4184	0.6995	0.4711	0.7764	0.707	0.5224	0.6064	0.7219	0.8235	0.9824	0.6273	0.6081	0.6542	109	110	107	104	114	119	60	39	66	54	41	46	52	62	87	47	46	52	A01	936159	943041	-	K00423 L-ascorbate oxidase [EC:1.10.3.3] | (RefSeq) L-ascorbate oxidase homolog (A)	ko00053: Ascorbate and aldarate metabolism; ko01100: Metabolic pathways	unnamed protein product [Brassica rapa]	PP353_ARATH RecName: Full=Pentatricopeptide repeat-containing protein At4g37170;	M4D5G4_BRARP SubName: Full=Uncharacterized protein {ECO:0000313|EnsemblPlants:Bra011721.1-P};	FOG: PPR repeat	GO:0043231,intracellular membrane-bounded organelle; GO:0003723,RNA binding; GO:0008270,zinc ion binding; GO:0009451,RNA modification; GO:0003674,molecular_function; GO:0003676,nucleic acid binding; GO:0005488,binding; GO:0097159,organic cyclic compound binding; GO:1901363,heterocyclic compound binding; GO:0043167,ion binding; GO:0043169,cation binding; GO:0046872,metal ion binding; GO:0046914,tr…	PF01535.23:PPR repeat	--
BraA01g001870.3.5C	48.6906	46.6323	48.707	50.9326	49.5235	47.932	50.4236	53.0559	50.5079	73.7996	68.4647	72.4026	30.7475	30.1468	30.9598	32.5715	30.6564	32.6001	1373	1286	1457	1349	1382	1389	1494	1517	1483	1947	1856	1897	765	784	947	843	801	895	A01	947913	949471	+	K14491 two-component response regulator ARR-B family | (RefSeq) two-component response regulator ARR18 (A)	ko04075: Plant hormone signal transduction	transcription factor HHO5 [Brassica rapa]	HHO5_ARATH RecName: Full=Transcription factor HHO5 {ECO:0000305}; AltName: Full=MYB-domain transcription factor HHO5 {ECO:0000305}; AltName: Full=Protein HRS1 HOMOLOG 5 {ECO:0000305}; AltName: Full=Protein ULT1 INTERACTING FACTOR 1 {ECO:0000303|PubMed:26903506};	M4D5G3_BRARP RecName: Full=HTH myb-type domain-containing protein {ECO:0000259|PROSITE:PS51294};	--	GO:0005829,cytosol; GO:0005634,nucleus; GO:0003700,DNA-binding transcription factor activity; GO:0000976,transcription cis-regulatory region binding; GO:0048449,floral organ formation; GO:0010629,negative regulation of gene expression; GO:0006355,regulation of DNA-templated transcription; GO:0090701,specification of plant organ identity; GO:0003674,molecular_function; GO:0140110,transcription reg…	PF00249.34:Myb-like DNA-binding domain	GARP-G2-like
BraA01g001890.3.5C	5.1907	5.2171	5.1433	4.3017	4.6491	4.3909	6.3154	6.7771	8.2423	7.2502	7.6388	8.3797	6.8858	7.9627	7.9662	10.3467	9.135	7.8154	176	173	185	137	156	153	225	233	291	230	249	264	206	249	293	322	287	258	A01	960134	961697	-	--	--	thioredoxin-like protein HCF164, chloroplastic [Brassica rapa]	TR164_ARATH RecName: Full=Thioredoxin-like protein HCF164, chloroplastic {ECO:0000303|PubMed:11701887}; AltName: Full=Protein HIGH CHLOROPHYLL FLUORESCENCE 164 {ECO:0000303|PubMed:11701887}; Flags: Precursor;	M4D5G2_BRARP RecName: Full=Thioredoxin domain-containing protein {ECO:0000259|PROSITE:PS51352};	Thioredoxin	GO:0009507,chloroplast; GO:0009534,chloroplast thylakoid; GO:0009535,chloroplast thylakoid membrane; GO:0005886,plasma membrane; GO:0031977,thylakoid lumen; GO:0016671,oxidoreductase activity, acting on a sulfur group of donors, disulfide as acceptor; GO:0010190,cytochrome b6f complex assembly; GO:0003674,molecular_function; GO:0003824,catalytic activity; GO:0016491,oxidoreductase activity; GO:00…	PF00085.23:Thioredoxin	--
BraA01g001930.3.5C	16.8529	11.4172	13.575	4.5551	6.8013	7.8696	7.0513	6.5865	8.4183	4.6845	2.7679	5.6155	15.7891	19.971	20.7793	11.5968	11.8814	9.7	323	214	276	82	129	155	142	128	168	84	51	100	267	353	432	204	211	181	A01	972200	973035	+	--	--	uncharacterized protein LOC103864993 [Brassica rapa]	--	M4D5F8_BRARP SubName: Full=Uncharacterized protein {ECO:0000313|EnsemblPlants:Bra011715.1-P};	--	--	PF14009.9:PADRE domain	--
BraA01g001950.3.5C	2.8163	2.3233	2.8216	5.2292	4.0695	4.2763	3.9493	3.7034	4.4557	5.7151	5.1373	4.8468	2.6677	2.6997	2.0068	5.5588	5.242	5.3523	207	167	220	361	296	323	305	276	341	393	363	331	173	183	160	375	357	383	A01	978651	983836	-	--	--	unnamed protein product, partial [Brassica rapa]	BLH2_ARATH RecName: Full=BEL1-like homeodomain protein 2; Short=BEL1-like protein 2; AltName: Full=Protein SAWTOOTH 1;	A0A8D9LTF1_BRACM SubName: Full=(field mustard) hypothetical protein {ECO:0000313|EMBL:CAG7886136.1}; Flags: Fragment;	Transcription factor MEIS1 and related HOX domain proteins	GO:0005634,nucleus; GO:0003700,DNA-binding transcription factor activity; GO:0000981,DNA-binding transcription factor activity, RNA polymerase II-specific; GO:0000978,RNA polymerase II cis-regulatory region sequence-specific DNA binding; GO:0000976,transcription cis-regulatory region binding; GO:0009965,leaf morphogenesis; GO:0048363,mucilage pectin metabolic process; GO:0006357,regulation of tra…	PF07526.14:Associated with HOX	HB-other
BraA01g001980.3.5C	6.7608	7.1213	6.8723	4.4662	5.7617	6.1032	5.1553	5.9446	5.1631	4.1355	3.7281	3.8573	4.1544	3.4446	3.6795	1.9524	1.6703	1.6733	166	171	179	103	140	154	133	148	132	95	88	88	90	78	98	44	38	40	A01	1002099	1003276	-	K20858 calcium uniporter protein, mitochondrial | (RefSeq) calcium uniporter protein 1, mitochondrial (A)	--	calcium uniporter protein 1, mitochondrial [Brassica rapa]	MCU1_ARATH RecName: Full=Calcium uniporter protein 1, mitochondrial; Flags: Precursor;	M4D5F3_BRARP RecName: Full=Calcium uniporter protein {ECO:0000256|RuleBase:RU367035};	Uncharacterized conserved protein	GO:0031305,integral component of mitochondrial inner membrane; GO:0005739,mitochondrion; GO:1990246,uniplex complex; GO:0005262,calcium channel activity; GO:0015292,uniporter activity; GO:0036444,calcium import into the mitochondrion; GO:0051560,mitochondrial calcium ion homeostasis; GO:0003674,molecular_function; GO:0005215,transporter activity; GO:0005216,ion channel activity; GO:0005261,cation…	PF04678.16:Mitochondrial calcium uniporter	--
BraA01g002050.3.5C	13.8687	18.7556	19.8212	20.0048	20.5691	24.5964	12.5605	14.56	11.171	9.3244	13.2628	9.1483	9.6339	8.0041	12.5791	7.7989	4.104	5.9737	62	82	94	84	91	113	59	66	52	39	57	38	38	33	61	32	17	26	A01	1023394	1023588	-	K03809 NAD(P)H dehydrogenase (quinone) [EC:1.6.5.2] | (RefSeq) probable NAD(P)H dehydrogenase (quinone) FQR1-like 2 (A)	ko00130: Ubiquinone and other terpenoid-quinone biosynthesis; ko01100: Metabolic pathways; ko01110: Biosynthesis of secondary metabolites; ko01240: Biosynthesis of cofactors	hypothetical protein F2Q70_00033834 [Brassica cretica]	FQRL2_ARATH RecName: Full=Probable NAD(P)H dehydrogenase (quinone) FQR1-like 2 {ECO:0000305}; EC=1.6.5.2 {ECO:0000250|UniProtKB:Q9LSQ5};	M4D5E6_BRARP SubName: Full=Uncharacterized protein {ECO:0000313|EnsemblPlants:Bra011703.1-P};	1,4-benzoquinone reductase-like; Trp repressor binding protein-like/protoplast-secreted protein	GO:0005886,plasma membrane; GO:0010181,FMN binding; GO:0050136,NADH dehydrogenase (quinone) activity; GO:0008753,NADPH dehydrogenase (quinone) activity; GO:0000166,nucleotide binding; GO:0003674,molecular_function; GO:0005488,binding; GO:0032553,ribonucleotide binding; GO:0036094,small molecule binding; GO:0043167,ion binding; GO:0043168,anion binding; GO:0097159,organic cyclic compound binding; …	--	--
BraA01g002060.3.5C	3.2211	1.9213	1.8978	3.8581	3.7522	4.7016	11.9644	12.6187	12.374	17.0231	15.2638	14.541	5.831	3.3957	4.2893	5.8979	5.9387	5.3763	72	42	45	81	83	108	281	286	288	356	328	302	115	70	104	121	123	117	A01	1032096	1035030	+	K09338 homeobox-leucine zipper protein | (RefSeq) homeobox-leucine zipper protein ATHB-40 (A)	--	homeobox-leucine zipper protein ATHB-40 [Brassica rapa]	ATB40_ARATH RecName: Full=Homeobox-leucine zipper protein ATHB-40; AltName: Full=HD-ZIP protein ATHB-40; AltName: Full=Homeodomain transcription factor ATHB-40;	A0A398ANQ7_BRACM SubName: Full=(field mustard) hypothetical protein {ECO:0000313|EMBL:CAG7886148.1};	Transcription factor HEX, contains HOX and HALZ domains	GO:0005634,nucleus; GO:0003700,DNA-binding transcription factor activity; GO:0000981,DNA-binding transcription factor activity, RNA polymerase II-specific; GO:0043565,sequence-specific DNA binding; GO:0000976,transcription cis-regulatory region binding; GO:0045893,positive regulation of DNA-templated transcription; GO:0009733,response to auxin; GO:0003674,molecular_function; GO:0140110,transcript…	PF00046.32:Homeodomain	HB-other
BraA01g002080.3.5C	25.9561	27.6202	26.417	29.6249	30.2291	29.3028	74.5064	75.1681	77.973	26.4969	23.7045	23.9106	62.6502	69.2158	69.5545	69.6447	69.3192	70.6943	1180	1228	1274	1265	1360	1369	3559	3465	3691	1127	1036	1010	2513	2902	3430	2906	2920	3129	A01	1039989	1043135	-	K17279 receptor expression-enhancing protein 5/6 | (RefSeq) HVA22-like protein k (A)	--	unnamed protein product [Brassica rapa]	SCL15_ARATH RecName: Full=Scarecrow-like protein 15; Short=AtSCL15; AltName: Full=GRAS family protein 25; Short=AtGRAS-25;	A0A3P5Z149_BRACM SubName: Full=(field mustard) hypothetical protein {ECO:0000313|EMBL:CAG7886150.1};	--	GO:0005634,nucleus; GO:0003700,DNA-binding transcription factor activity; GO:0043565,sequence-specific DNA binding; GO:0030154,cell differentiation; GO:0006355,regulation of DNA-templated transcription; GO:0003674,molecular_function; GO:0140110,transcription regulator activity; GO:0003676,nucleic acid binding; GO:0003677,DNA binding; GO:0005488,binding; GO:0097159,organic cyclic compound binding;…	PF03514.17:GRAS domain family	GRAS
BraA01g002100.3.5C	32.8577	33.2948	33.7101	33.973	35.0778	37.1227	4.1344	4.0896	4.3617	4.2	5.402	5.2067	2.8422	2.6978	2.767	1.4414	0.5115	0.8518	1664	1649	1811	1616	1758	1932	220	210	230	199	263	245	127	126	152	67	24	42	A01	1053440	1055648	+	K08150 MFS transporter, SP family, solute carrier family 2 (myo-inositol transporter), member 13 | (RefSeq) probable inositol transporter 2 (A)	--	hypothetical protein HID58_000207, partial [Brassica napus]	PLT6_ARATH RecName: Full=Probable polyol transporter 6;	M4D5E2_BRARP RecName: Full=MFS domain-containing protein {ECO:0000259|PROSITE:PS50850};	Predicted transporter (major facilitator superfamily)	GO:0016021,integral component of membrane; GO:0005351,carbohydrate:proton symporter activity; GO:0003674,molecular_function; GO:0005215,transporter activity; GO:0005402,carbohydrate:cation symporter activity; GO:0008324,cation transmembrane transporter activity; GO:0015075,ion transmembrane transporter activity; GO:0015078,proton transmembrane transporter activity; GO:0015144,carbohydrate transme…	PF00083.27:Sugar (and other) transporter	--
BraA01g002110.3.5C	13.9326	10.6722	12.9946	11.1644	10.5963	9.0064	11.4326	13.8377	13.0969	10.8926	12.0345	13.2464	20.0315	18.2033	16.5204	8.4213	10.6796	7.4334	283	212	280	213	213	188	244	285	277	207	235	250	359	341	364	157	201	147	A01	1055750	1057178	+	--	--	uncharacterized protein LOC103866654 [Brassica rapa]	--	A0A398APT4_BRACM SubName: Full=Uncharacterized protein {ECO:0000313|EMBL:RID77276.1};	--	GO:0016021,integral component of membrane; GO:0005575,cellular_component; GO:0016020,membrane; GO:0031224,intrinsic component of membrane; GO:0110165,cellular anatomical entity	PF06708.14:Protein of unknown function (DUF1195)	--
BraA01g002140.3.5C	1.5014	0.808	0.8939	0	0	0	1.0529	1.7924	1.4419	0.0845	0.0822	0	1.7912	2.8275	2.404	0	0.0853	0	19	10	12	0	0	0	14	23	19	1	1	0	20	33	33	0	1	0	A01	1066173	1069475	+	--	--	Reverse transcriptase RNA-dependent DNA polymerase [Arabidopsis thaliana x Arabidopsis arenosa]	POLR1_ARATH RecName: Full=Retrovirus-related Pol polyprotein from transposon RE1; AltName: Full=Retro element 1 {ECO:0000303|PubMed:10689195}; Short=AtRE1 {ECO:0000303|PubMed:10689195}; Includes: RecName: Full=Protease RE1; EC=3.4.23.-; Includes: RecName: Full=Reverse transcriptase RE1; EC=2.7.7.49; Includes: RecName: Full=Endonuclease RE1;	A0A6D2I1Y1_9BRAS RecName: Full=Integrase catalytic domain-containing protein {ECO:0000259|PROSITE:PS50994};	FOG: Transposon-encoded proteins with TYA, reverse transcriptase, integrase domains in various combinations	GO:0004190,aspartic-type endopeptidase activity; GO:0004519,endonuclease activity; GO:0046872,metal ion binding; GO:0003676,nucleic acid binding; GO:0003964,RNA-directed DNA polymerase activity; GO:0015074,DNA integration; GO:0006310,DNA recombination; GO:0006508,proteolysis; GO:0003674,molecular_function; GO:0003824,catalytic activity; GO:0004175,endopeptidase activity; GO:0008233,peptidase acti…	--	--
BraA01g002150.3.5C	1.2619	0.8172	0.9913	0.627	0.34	0.8595	0.3203	0.1659	0.2424	0.5845	0.4813	0.4527	0.143	0.5473	0.3878	0.1833	0.2724	0.1728	30	19	25	14	8	21	8	4	6	13	11	10	3	12	10	4	6	4	A01	1071260	1073534	+	K26544 phosphatidylinositol/phosphatidylcholine transfer protein | (RefSeq) phosphatidylinositol transfer protein 3 (A)	--	phosphatidylinositol transfer protein 3 [Brassica rapa]	PATL5_ARATH RecName: Full=Patellin-5;	A0A3P5ZLH1_BRACM SubName: Full=(field mustard) hypothetical protein {ECO:0000313|EMBL:CAG7886155.1};	Phosphatidylinositol transfer protein PDR16 and related proteins	GO:0005737,cytoplasm; GO:0016020,membrane; GO:0008289,lipid binding; GO:0007049,cell cycle; GO:0051301,cell division; GO:0071365,cellular response to auxin stimulus; GO:1901703,protein localization involved in auxin polar transport; GO:0003674,molecular_function; GO:0005488,binding; GO:0008150,biological_process; GO:0009987,cellular process; GO:0009719,response to endogenous stimulus; GO:0009725,…	PF00650.23:CRAL/TRIO domain	--
BraA01g002170.3.5C	59.8156	63.5151	62.8488	86.168	86.805	93.9346	132.379	138.267	137.605	134.654	147.461	149.205	85.1069	89.6042	87.8467	119.663	117.589	102.932	1300	1350	1449	1759	1867	2098	3023	3047	3114	2738	3081	3013	1632	1796	2071	2387	2368	2178	A01	1080982	1083531	+	--	--	monoacylglycerol lipase ABHD6 [Brassica rapa]	--	A0A3P5ZC88_BRACM SubName: Full=(field mustard) hypothetical protein {ECO:0000313|EMBL:CAG7886158.1};	Predicted hydrolase/acyltransferase (alpha/beta hydrolase superfamily)	--	PF00561.23:alpha/beta hydrolase fold	--
BraA01g002190.3.5C	5.3014	6.756	5.2179	5.3536	5.1994	5.8225	1.8364	1.6146	1.8157	1.1874	1.4394	1.1118	2.6508	3.2757	3.2701	0.9556	1.7459	1.5415	272	339	284	258	264	307	99	84	97	57	71	53	120	155	182	45	83	77	A01	1085800	1088692	-	K17681 ATPase family AAA domain-containing protein 3A/B | (RefSeq) ATPase family AAA domain-containing protein 3C (A)	--	ATPase family AAA domain-containing protein 3C [Brassica rapa]	PS10B_ARATH RecName: Full=26S proteasome regulatory subunit S10B homolog B; AltName: Full=26S proteasome AAA-ATPase subunit RPT4b; AltName: Full=26S proteasome subunit S10B homolog B; AltName: Full=Regulatory particle triple-A ATPase subunit 4b;	M4D5D5_BRARP RecName: Full=AAA domain-containing protein {ECO:0000259|SMART:SM00382};	AAA+-type ATPase	GO:0031597,cytosolic proteasome complex; GO:0005730,nucleolus; GO:0005634,nucleus; GO:0009505,plant-type cell wall; GO:0009506,plasmodesma; GO:0000502,proteasome complex; GO:0008540,proteasome regulatory particle, base subcomplex; GO:0005524,ATP binding; GO:0016887,ATP hydrolysis activity; GO:0036402,proteasome-activating activity; GO:0045899,positive regulation of RNA polymerase II transcription…	PF12037.11:ATPase family AAA domain-containing protein 3, N-terminal	--
BraA01g002210.3.5C	25.9249	28.8762	28.4532	27.799	25.6843	27.2991	32.3615	32.2512	32.7534	16.4921	15.4172	15.9334	15.4	14.0003	12.5574	42.3502	41.6583	42.702	1534	1671	1786	1545	1504	1660	2012	1935	2018	913	877	876	804	764	806	2300	2284	2460	A01	1098593	1101495	+	K09561 STIP1 homology and U-box containing protein 1 [EC:2.3.2.27] | (RefSeq) E3 ubiquitin-protein ligase CHIP (A)	ko04120: Ubiquitin mediated proteolysis; ko04141: Protein processing in endoplasmic reticulum	U-box domain-containing protein 5 [Brassica rapa]	PUB5_ARATH RecName: Full=U-box domain-containing protein 5; EC=2.3.2.27; AltName: Full=Plant U-box protein 5; AltName: Full=RING-type E3 ubiquitin transferase PUB5 {ECO:0000305};	A0A3P5Z3V2_BRACM RecName: Full=RING-type E3 ubiquitin transferase {ECO:0000256|ARBA:ARBA00012483}; EC=2.3.2.27 {ECO:0000256|ARBA:ARBA00012483};	FOG: Armadillo/beta-catenin-like repeats	GO:0005737,cytoplasm; GO:0005634,nucleus; GO:0004842,ubiquitin-protein transferase activity; GO:0003674,molecular_function; GO:0003824,catalytic activity; GO:0016740,transferase activity; GO:0019787,ubiquitin-like protein transferase activity; GO:0140096,catalytic activity, acting on a protein; GO:0005575,cellular_component; GO:0005622,intracellular anatomical structure; GO:0110165,cellular anato…	PF04564.18:U-box domain	--
BraA01g002220.3.5C	7.1159	6.1491	5.4244	4.09	3.2103	3.265	5.4919	6.1546	5.8221	4.7644	5.4798	4.8672	10.3798	11.2661	10.0268	4.9449	4.6008	4.8116	439	371	355	237	196	207	356	385	374	275	325	279	565	641	671	280	263	289	A01	1102190	1105232	+	--	--	pheophytinase, chloroplastic [Brassica rapa]	PPH_ARATH RecName: Full=Pheophytinase, chloroplastic; EC=3.1.1.-; AltName: Full=Pheophytin pheophorbide hydrolase; AltName: Full=Protein CO-REGULATED WITH NYE1; Flags: Precursor;	M4D5D2_BRARP RecName: Full=AB hydrolase-1 domain-containing protein {ECO:0000259|Pfam:PF12697};	Predicted hydrolase/acyltransferase (alpha/beta hydrolase superfamily)	GO:0009507,chloroplast; GO:0009570,chloroplast stroma; GO:0009535,chloroplast thylakoid membrane; GO:0080124,pheophytinase activity; GO:0015996,chlorophyll catabolic process; GO:0003674,molecular_function; GO:0003824,catalytic activity; GO:0016787,hydrolase activity; GO:0016788,hydrolase activity, acting on ester bonds; GO:0052689,carboxylic ester hydrolase activity; GO:0006725,cellular aromatic …	PF12697.10:Alpha/beta hydrolase family	--
BraA01g002240.3.5C	69.1527	76.9953	71.2052	84.1954	96.7536	82.9349	136.803	131.387	143.497	66.3324	76.4818	73.1532	52.1166	54.9872	48.385	132.785	149.646	126.151	585	637	639	669	810	721	1216	1127	1264	525	622	575	389	429	444	1031	1173	1039	A01	1116860	1117228	+	--	--	uncharacterized protein LOC103867758 [Brassica rapa]	--	M4D5D0_BRARP SubName: Full=Uncharacterized protein {ECO:0000313|EnsemblPlants:Bra011687.1-P};	--	--	--	--
BraA01g002250.3.5C	41.2665	43.4296	42.4266	42.8426	46.2713	46.8482	89.9744	89.4281	86.1001	32.8226	35.1434	37.4653	46.5652	47.2967	43.6602	63.6286	68.3015	63.0208	684	704	746	667	759	798	1567	1503	1486	509	560	577	681	723	785	968	1049	1017	A01	1118394	1119116	+	--	--	uncharacterized protein LOC103867852 [Brassica rapa]	--	M4D5C9_BRARP SubName: Full=Uncharacterized protein {ECO:0000313|EnsemblPlants:Bra011686.1-P};	--	--	--	--
BraA01g002280.3.5C	8.4075	6.6521	5.8813	12.2439	15.4466	17.6595	4.06	5.5219	4.831	9.1953	9.2261	10.9042	3.6665	3.527	3.818	10.5739	12.5649	9.5301	473	366	351	647	860	1021	240	315	283	484	499	570	182	183	233	546	655	522	A01	1127273	1132597	+	K26544 phosphatidylinositol/phosphatidylcholine transfer protein | (RefSeq) phosphatidylinositol/phosphatidylcholine transfer protein SFH12 (A)	--	unnamed protein product [Brassica rapa]	SFH12_ARATH RecName: Full=Phosphatidylinositol/phosphatidylcholine transfer protein SFH12; AltName: Full=Protein SEC FOURTEEN HOMOLOGS 12; Short=AtSFH12;	A0A3P5Z164_BRACM RecName: Full=Peroxidase {ECO:0000256|ARBA:ARBA00012313}; EC=1.11.1.7 {ECO:0000256|ARBA:ARBA00012313};	Phosphatidylinositol transfer protein SEC14 and related proteins	GO:0000139,Golgi membrane; GO:0005886,plasma membrane; GO:0015031,protein transport; GO:0006810,transport; GO:0008104,protein localization; GO:0008150,biological_process; GO:0009987,cellular process; GO:0033036,macromolecule localization; GO:0045184,establishment of protein localization; GO:0051179,localization; GO:0051234,establishment of localization; GO:0051641,cellular localization; GO:007072…	PF00141.26:Peroxidase	--
BraA01g002310.3.5C	10.7892	8.5631	11.1877	17.9413	17.6514	16.8481	5.0853	4.8136	5.773	17.5177	18.0101	14.7084	2.5621	2.2841	2.7471	9.1242	9.0935	11.6096	210	163	231	328	340	337	104	95	117	319	337	266	44	41	58	163	164	220	A01	1140316	1143487	-	K10688 ubiquitin-conjugating enzyme E2 W [EC:2.3.2.25] | (RefSeq) probable ubiquitin-conjugating enzyme E2 17 (A)	ko04120: Ubiquitin mediated proteolysis	probable ubiquitin-conjugating enzyme E2 17 [Brassica rapa]	UBC17_ARATH RecName: Full=Probable ubiquitin-conjugating enzyme E2 17; EC=2.3.2.23; AltName: Full=E2 ubiquitin-conjugating enzyme 17; AltName: Full=Ubiquitin carrier protein 17;	A0A398AHL5_BRACM SubName: Full=(field mustard) hypothetical protein {ECO:0000313|EMBL:CAG7886171.1};	Ubiquitin conjugating enzyme	GO:0005634,nucleus; GO:0005524,ATP binding; GO:0061631,ubiquitin conjugating enzyme activity; GO:0000209,protein polyubiquitination; GO:0009739,response to gibberellin; GO:0000166,nucleotide binding; GO:0003674,molecular_function; GO:0005488,binding; GO:0017076,purine nucleotide binding; GO:0030554,adenyl nucleotide binding; GO:0032553,ribonucleotide binding; GO:0032555,purine ribonucleotide bind…	PF00179.29:Ubiquitin-conjugating enzyme	--
BraA01g002330.3.5C	4.2212	5.5223	4.935	5.7939	6.3146	5.9399	4.2931	4.4284	3.6963	8.4265	6.9523	6.8814	2.439	2.0193	2.3845	5.5009	5.0693	4.7183	204	261	253	263	302	295	218	217	186	381	323	309	104	90	125	244	227	222	A01	1149454	1154087	+	K12637 3-epi-6-deoxocathasterone 23-monooxygenase [EC:1.14.14.147] | (RefSeq) 3-epi-6-deoxocathasterone 23-monooxygenase CYP90C1 isoform X1 (A)	ko00905: Brassinosteroid biosynthesis; ko01100: Metabolic pathways; ko01110: Biosynthesis of secondary metabolites	unnamed protein product [Brassica rapa]	C90C1_ARATH RecName: Full=3-epi-6-deoxocathasterone 23-monooxygenase CYP90C1 {ECO:0000305}; Short=3-dehydro-6-deoxoteasterone {ECO:0000303|PubMed:17138693}; EC=1.14.14.147 {ECO:0000269|PubMed:17138693}; AltName: Full=(22R,23R)-22,23-dihydroxy-campest-4-en-3-one synthase {ECO:0000303|PubMed:17138693}; EC=1.14.14.- {ECO:0000269|PubMed:17138693}; AltName: Full=(22R,23R)-22,23-dihydroxycampesterol sy…	A0A8D9GSI6_BRACM SubName: Full=(field mustard) hypothetical protein {ECO:0000313|EMBL:CAG7886173.1};	Cytochrome P450 CYP4/CYP19/CYP26 subfamilies	GO:0005789,endoplasmic reticulum membrane; GO:0016021,integral component of membrane; GO:0102097,(22S)-22-hydroxy-5alpha-campestan-3-one C-23 hydroxylase activity; GO:0102136,3-epi-6-deoxocathasterone C-23 hydroxylase activity; GO:0020037,heme binding; GO:0005506,iron ion binding; GO:0004497,monooxygenase activity; GO:0016491,oxidoreductase activity; GO:0016709,oxidoreductase activity, acting on …	PF00067.25:Cytochrome P450	--
BraA01g002360.3.5C	5.1399	5.0662	4.4087	5.8173	5.1937	4.1904	4.6714	4.0187	5.3365	7.1765	6.7433	8.6216	2.0468	2.5606	1.8783	6.5081	5.8469	7.5622	111	107	101	118	111	93	106	88	120	145	140	173	39	51	44	129	117	159	A01	1183602	1184922	+	--	--	protein SHI RELATED SEQUENCE 2 [Brassica rapa]	SRS2_ARATH RecName: Full=Protein SHI RELATED SEQUENCE 2; AltName: Full=Protein STYLISH 2;	A0A3P5ZHB2_BRACM SubName: Full=(field mustard) hypothetical protein {ECO:0000313|EMBL:CAG7886176.1};	--	GO:0005634,nucleus; GO:0003677,DNA binding; GO:0003700,DNA-binding transcription factor activity; GO:0046872,metal ion binding; GO:0048653,anther development; GO:0009851,auxin biosynthetic process; GO:0009734,auxin-activated signaling pathway; GO:0009555,pollen development; GO:0045893,positive regulation of DNA-templated transcription; GO:0003674,molecular_function; GO:0003676,nucleic acid bindin…	PF05142.15:Domain of unknown function (DUF702)	SRS
BraA01g002370.3.5C	7.5288	8.6026	7.7055	4.7076	4.9269	4.7446	12.8293	12.4694	13.1297	13.0287	13.4005	14.6881	6.4201	6.7122	7.139	8.4111	8.2285	8.0031	315	352	342	185	204	204	564	529	572	510	539	571	237	259	324	323	319	326	A01	1187241	1190245	-	K00128 aldehyde dehydrogenase (NAD+) [EC:1.2.1.3] | (RefSeq) aldehyde dehydrogenase family 3 member F1 isoform X1 (A)	ko00010: Glycolysis / Gluconeogenesis; ko00053: Ascorbate and aldarate metabolism; ko00071: Fatty acid degradation; ko00280: Valine, leucine and isoleucine degradation; ko00310: Lysine degradation; ko00330: Arginine and proline metabolism; ko00340: Histidine metabolism; ko00380: Tryptophan metabolism; ko00410: beta-Alanine metabolism; ko00561: Glycerolipid metabolism; ko00620: Pyruvate metabolism…	aldehyde dehydrogenase family 3 member F1 isoform X1 [Brassica rapa]	AL3F1_ARATH RecName: Full=Aldehyde dehydrogenase family 3 member F1; EC=1.2.1.3;	A0A3P5ZDI4_BRACM RecName: Full=Aldehyde dehydrogenase {ECO:0000256|PIRNR:PIRNR036492};	Aldehyde dehydrogenase	GO:0005737,cytoplasm; GO:0005783,endoplasmic reticulum; GO:0005886,plasma membrane; GO:0004029,aldehyde dehydrogenase (NAD+) activity; GO:0043878,glyceraldehyde-3-phosphate dehydrogenase (NAD+) (non-phosphorylating) activity; GO:0006081,cellular aldehyde metabolic process; GO:0003674,molecular_function; GO:0003824,catalytic activity; GO:0004030,aldehyde dehydrogenase [NAD(P)+] activity; GO:001649…	PF00171.25:Aldehyde dehydrogenase family	--
BraA01g002380.3.5C	1.109	1.3229	0.4646	1.771	2.2412	1.3789	1.7004	3.038	2.3076	3.7535	4.7423	3.8458	0.9077	0.334	0.6248	5.3028	4.8538	4.9359	18	21	8	27	36	23	29	50	39	57	74	58	13	5	11	79	73	78	A01	1192896	1193671	+	--	--	GATA transcription factor 7 isoform X1 [Brassica rapa]	GATA7_ARATH RecName: Full=GATA transcription factor 7;	M4D5B6_BRARP RecName: Full=GATA transcription factor {ECO:0000256|PIRNR:PIRNR016992};	GATA-4/5/6 transcription factors	GO:0005634,nucleus; GO:0003700,DNA-binding transcription factor activity; GO:0043565,sequence-specific DNA binding; GO:0008270,zinc ion binding; GO:0030154,cell differentiation; GO:0007623,circadian rhythm; GO:0045893,positive regulation of DNA-templated transcription; GO:0009416,response to light stimulus; GO:0003674,molecular_function; GO:0140110,transcription regulator activity; GO:0003676,nuc…	PF00320.30:GATA zinc finger	C2C2-GATA
BraA01g002390.3.5C	0.9017	1.2677	1.1687	2.64	2.9612	0.4387	0.7509	0.5558	1.4072	3.8551	4.338	3.3966	0.3832	1.2221	1.3508	2.9472	3.7709	2.1996	8	11	11	22	26	4	7	5	13	32	37	28	3	10	13	24	31	19	A01	1194222	1194977	-	--	--	hypothetical protein BRARA_A00209 [Brassica rapa]	--	A0A398APL0_BRACM SubName: Full=Uncharacterized protein {ECO:0000313|EMBL:RID77283.1};	--	GO:0016021,integral component of membrane; GO:0005575,cellular_component; GO:0016020,membrane; GO:0031224,intrinsic component of membrane; GO:0110165,cellular anatomical entity	--	--
BraA01g002400.3.5C	73.8157	76.8899	75.3235	160.334	149.82	148.393	31.5605	29.3783	32.1521	61.163	55.5208	56.3733	33.0179	29.1585	29.6946	36.5249	41.1146	41.8497	3261	3322	3530	6653	6550	6737	1465	1316	1479	2528	2358	2314	1287	1188	1423	1481	1683	1800	A01	1201002	1203335	+	K09755 ferulate-5-hydroxylase [EC:1.14.-.-] | (RefSeq) cytochrome P450 84A1 (A)	ko00940: Phenylpropanoid biosynthesis; ko01100: Metabolic pathways; ko01110: Biosynthesis of secondary metabolites	cytochrome P450 84A1 [Brassica rapa]	C84A1_ARATH RecName: Full=Cytochrome P450 84A1; EC=1.14.-.-; AltName: Full=Ferulate-5-hydroxylase; Short=F5H;	A0A3P5ZNU8_BRACM SubName: Full=(field mustard) hypothetical protein {ECO:0000313|EMBL:CAG7886182.1};	Cytochrome P450 CYP2 subfamily	GO:0005783,endoplasmic reticulum; GO:0016021,integral component of membrane; GO:0005886,plasma membrane; GO:0020037,heme binding; GO:0005506,iron ion binding; GO:0004497,monooxygenase activity; GO:0016705,oxidoreductase activity, acting on paired donors, with incorporation or reduction of molecular oxygen; GO:0009809,lignin biosynthetic process; GO:0009699,phenylpropanoid biosynthetic process; GO…	PF00067.25:Cytochrome P450	--
BraA01g002450.3.5C	5.6793	5.1187	5.3813	6.0153	4.5852	4.4724	5.8787	5.4567	7.0006	5.2567	5.7858	5.2932	3.1189	2.8568	2.0511	7.5273	7.9301	7.5172	194	171	195	193	155	157	211	189	249	168	190	168	94	90	76	236	251	250	A01	1231227	1234754	+	--	--	hypothetical protein HID58_000235, partial [Brassica napus]	NAC76_ARATH RecName: Full=NAC domain-containing protein 76 {ECO:0000303|PubMed:15029955}; Short=ANAC076 {ECO:0000303|PubMed:15029955}; AltName: Full=Protein VASCULAR RELATED NAC-DOMAIN 2 {ECO:0000303|PubMed:16103214};	A0A3P5Z1I9_BRACM SubName: Full=(field mustard) hypothetical protein {ECO:0000313|EMBL:CAG7886186.1};	--	GO:0005634,nucleus; GO:0003700,DNA-binding transcription factor activity; GO:0043565,sequence-specific DNA binding; GO:0000976,transcription cis-regulatory region binding; GO:0071555,cell wall organization; GO:1901348,positive regulation of secondary cell wall biogenesis; GO:0006355,regulation of DNA-templated transcription; GO:0048759,xylem vessel member cell differentiation; GO:0003674,molecula…	PF02365.18:No apical meristem (NAM) protein	NAC
BraA01g002460.3.5C	0.7232	0.8011	0.7385	0.9239	0.7795	0.95	0.39	0.6894	0.6598	0.9147	0.9278	0.908	0.1912	0.1046	0.1	1.0899	0.6764	1.0894	60	65	65	72	64	81	34	58	57	71	74	70	14	8	9	83	52	88	A01	1238598	1243565	-	K16226 disease resistance protein RPS4 | (RefSeq) disease resistance protein RPS4 (A)	ko04626: Plant-pathogen interaction	disease resistance-like protein CSA1 [Brassica rapa]	CSA1_ARATH RecName: Full=Disease resistance-like protein CSA1 {ECO:0000305}; EC=3.2.2.6 {ECO:0000255|PROSITE-ProRule:PRU00204}; AltName: Full=Protein CONSTITUTIVE SHADE-AVOIDANCE 1 {ECO:0000303|PubMed:17114357};	A0A8D9GSV8_BRACM RecName: Full=ADP-ribosyl cyclase/cyclic ADP-ribose hydrolase {ECO:0000256|ARBA:ARBA00011982}; EC=3.2.2.6 {ECO:0000256|ARBA:ARBA00011982};	--	GO:0043531,ADP binding; GO:0005524,ATP binding; GO:0050135,NAD(P)+ nucleosidase activity; GO:0061809,NAD+ nucleotidase, cyclic ADP-ribose generating; GO:0042742,defense response to bacterium; GO:0009416,response to light stimulus; GO:0010114,response to red light; GO:0007165,signal transduction; GO:0000166,nucleotide binding; GO:0003674,molecular_function; GO:0005488,binding; GO:0017076,purine nu…	PF01582.23:TIR domain	--
BraA01g002520.3.5C	9.9746	9.5598	9.8154	0.0999	0.0316	0.0304	15.7721	12.7667	13.4232	0.0334	0.0325	0.3365	14.778	16.7827	16.8919	0.2044	0.1012	0	319	299	333	3	1	1	530	414	447	1	1	10	417	495	586	6	3	0	A01	1267251	1269141	+	K10767 mRNA N6-methyladenine demethylase [EC:1.14.11.53] | (RefSeq) RNA demethylase ALKBH9B (A)	--	RNA demethylase ALKBH9B [Brassica rapa]	AKB9B_ARATH RecName: Full=RNA demethylase ALKBH9B {ECO:0000305}; Short=AtALKBH9B {ECO:0000303|PubMed:28923956}; EC=1.14.11.53 {ECO:0000269|PubMed:28923956}; AltName: Full=Alkylated DNA repair protein alkB homolog 9B {ECO:0000305}; AltName: Full=Alpha-ketoglutarate-dependent dioxygenase alkB homolog 9B {ECO:0000305};	M4D5A3_BRARP RecName: Full=Fe2OG dioxygenase domain-containing protein {ECO:0000259|PROSITE:PS51471};	Uncharacterized conserved protein	GO:0000932,P-body; GO:0009506,plasmodesma; GO:0032451,demethylase activity; GO:0046872,metal ion binding; GO:0003729,mRNA binding; GO:1990931,mRNA N6-methyladenosine dioxygenase activity; GO:0070988,demethylation; GO:0006402,mRNA catabolic process; GO:0003674,molecular_function; GO:0003824,catalytic activity; GO:0005488,binding; GO:0043167,ion binding; GO:0043169,cation binding; GO:0003676,nuclei…	PF13532.9:2OG-Fe(II) oxygenase superfamily	--
BraA01g002540.3.5C	4.1363	3.076	2.9539	10.5423	7.5994	6.5863	2.1472	0.6181	1.8057	8.7082	7.8229	10.5222	0.9944	1.495	1.1555	10.5154	6.3579	8.1108	33	24	25	79	60	54	18	5	15	65	60	78	7	11	10	77	47	63	A01	1287968	1288485	-	--	--	transcription factor bHLH11 [Brassica rapa]	BH011_ARATH RecName: Full=Transcription factor bHLH11; AltName: Full=Basic helix-loop-helix protein 11; Short=AtbHLH11; Short=bHLH 11; AltName: Full=Transcription factor EN 137; AltName: Full=bHLH transcription factor bHLH011;	A0A3P5ZLL1_BRACM SubName: Full=(field mustard) hypothetical protein {ECO:0000313|EMBL:CAG7886195.1};	--	GO:0005737,cytoplasm; GO:0005634,nucleus; GO:0003677,DNA binding; GO:0003700,DNA-binding transcription factor activity; GO:0046983,protein dimerization activity; GO:0055072,iron ion homeostasis; GO:0003674,molecular_function; GO:0003676,nucleic acid binding; GO:0005488,binding; GO:0097159,organic cyclic compound binding; GO:1901363,heterocyclic compound binding; GO:0140110,transcription regulator…	PF00010.29:Helix-loop-helix DNA-binding domain	bHLH
BraA01g002560.3.5C	29.7876	31.7827	32.2795	37.3944	37.7426	37.3034	51.8178	52.7766	52.2397	58.6931	54.1023	63.3928	118.485	132.846	128.659	61.1268	63.2889	66.7247	575	600	661	678	721	740	1051	1033	1050	1060	1004	1137	2018	2365	2694	1083	1132	1254	A01	1293320	1294161	+	K09510 DnaJ homolog subfamily B member 4 | (RefSeq) dnaJ homolog subfamily B member 1 (A)	--	chaperone protein dnaJ 11, chloroplastic [Brassica rapa]	DNJ11_ARATH RecName: Full=Chaperone protein dnaJ 11, chloroplastic; Short=AtDjC11; Short=AtJ11; Flags: Precursor;	M4D599_BRARP RecName: Full=J domain-containing protein {ECO:0000259|PROSITE:PS50076};	Molecular chaperone (DnaJ superfamily)	GO:0009507,chloroplast; GO:0009570,chloroplast stroma; GO:0005634,nucleus; GO:0009536,plastid; GO:0005575,cellular_component; GO:0005622,intracellular anatomical structure; GO:0005737,cytoplasm; GO:0043226,organelle; GO:0043227,membrane-bounded organelle; GO:0043229,intracellular organelle; GO:0043231,intracellular membrane-bounded organelle; GO:0110165,cellular anatomical entity; GO:0009532,plas…	PF00226.34:DnaJ domain	--
BraA01g002570.3.5C	89.6025	87.5598	84.8515	97.1742	99.3636	100.47	58.7306	59.7718	56.9043	42.9167	44.0285	47.6237	64.8326	66.4682	69.8477	45.1206	48.5379	45.0614	2843	2717	2856	2896	3120	3276	1958	1923	1880	1274	1343	1404	1815	1945	2404	1314	1427	1392	A01	1296431	1297814	+	K09250 cellular nucleic acid-binding protein | (RefSeq) cold shock domain-containing protein 3 (A)	--	cold shock domain-containing protein 3 [Brassica rapa]	CSP3_ARATH RecName: Full=Cold shock domain-containing protein 3; Short=AtCSP3;	M4D598_BRARP SubName: Full=Uncharacterized protein {ECO:0000313|EnsemblPlants:Bra011655.1-P};	Predicted RNA-binding protein containing PIN domain and invovled in translation or RNA processing	GO:0005737,cytoplasm; GO:0005739,mitochondrion; GO:0005634,nucleus; GO:0003677,DNA binding; GO:0003729,mRNA binding; GO:0008270,zinc ion binding; GO:0009631,cold acclimation; GO:0032508,DNA duplex unwinding; GO:0009409,response to cold; GO:0009826,unidimensional cell growth; GO:0003674,molecular_function; GO:0003676,nucleic acid binding; GO:0005488,binding; GO:0097159,organic cyclic compound bind…	PF00098.26:Zinc knuckle	CSD
BraA01g002580.3.5C	31.3278	34.7227	32.8457	28.2797	28.0512	26.8608	18.365	18.0035	19.0324	5.873	6.4741	5.8016	66.8803	66.1306	64.3149	9.7602	9.9209	10.3781	1203	1304	1338	1020	1066	1060	741	701	761	211	239	207	2266	2342	2679	344	353	388	A01	1299293	1301457	+	--	--	thaumatin-like protein 1 [Brassica rapa]	THLP1_ARATH RecName: Full=Thaumatin-like protein 1 {ECO:0000303|PubMed:15988566}; Short=AtTLP1 {ECO:0000303|PubMed:15988566}; Flags: Precursor;	M4D597_BRARP SubName: Full=Uncharacterized protein {ECO:0000313|EnsemblPlants:Bra011654.1-P};	--	GO:0006952,defense response; GO:0009617,response to bacterium; GO:0009723,response to ethylene; GO:0006950,response to stress; GO:0008150,biological_process; GO:0050896,response to stimulus; GO:0009605,response to external stimulus; GO:0009607,response to biotic stimulus; GO:0043207,response to external biotic stimulus; GO:0044419,biological process involved in interspecies interaction between or…	PF00314.20:Thaumatin family	--
BraA01g002620.3.5C	42.488	47.9115	43.8143	63.5366	62.0503	54.7995	52.0712	53.06	50.2514	91.9009	81.7557	89.2569	20.6582	19.3548	19.063	67.794	61.8966	70.2055	1352	1491	1479	1899	1954	1792	1741	1712	1665	2736	2501	2639	580	568	658	1980	1825	2175	A01	1308277	1310041	-	--	--	vicilin-like seed storage protein At2g18540 isoform X1 [Brassica rapa]	--	M4D593_BRARP SubName: Full=Uncharacterized protein {ECO:0000313|EnsemblPlants:Bra011650.1-P};	--	--	--	--
BraA01g002630.3.5C	11.3399	12.131	12.5067	14.5834	12.9526	13.7114	8.2635	8.2862	6.7393	16.8208	17.4016	17.1186	10.5194	9.6582	8.936	15.8414	16.7823	14.5497	606	634	709	732	685	753	464	449	375	841	894	850	496	476	518	777	831	757	A01	1313264	1317080	+	--	--	protein MID1-COMPLEMENTING ACTIVITY 1 [Brassica rapa]	MCAC1_ARATH RecName: Full=Protein MID1-COMPLEMENTING ACTIVITY 1;	M4D592_BRARP RecName: Full=MCAfunc domain-containing protein {ECO:0000259|Pfam:PF19584};	--	GO:0005887,integral component of plasma membrane; GO:0005262,calcium channel activity; GO:0006816,calcium ion transport; GO:0033500,carbohydrate homeostasis; GO:0007166,cell surface receptor signaling pathway; GO:0071260,cellular response to mechanical stimulus; GO:0007231,osmosensory signaling pathway; GO:0003674,molecular_function; GO:0005215,transporter activity; GO:0005216,ion channel activit…	PF19584.2:MCAfunc domain	--
BraA01g002640.3.5C	1.3322	1.2224	1.0948	1.4546	1.8984	1.5954	3.4459	2.7623	3.6741	3.2858	2.9135	2.7204	14.595	13.5186	12.3438	6.4383	5.7876	6.9817	39	35	34	40	55	48	106	82	112	90	82	74	377	365	392	173	157	199	A01	1322059	1323622	-	K14432 ABA responsive element binding factor | (RefSeq) protein FD (A)	ko04075: Plant hormone signal transduction	protein FD [Brassica rapa]	FD_ARATH RecName: Full=Protein FD {ECO:0000303|PubMed:16099980}; AltName: Full=bZIP transcription factor 14 {ECO:0000303|PubMed:11906833}; Short=AtbZIP14 {ECO:0000303|PubMed:11906833};	A0A398APQ6_BRACM RecName: Full=BZIP domain-containing protein {ECO:0000259|PROSITE:PS00036};	--	GO:0005634,nucleus; GO:0003677,DNA binding; GO:0003700,DNA-binding transcription factor activity; GO:0043621,protein self-association; GO:0009648,photoperiodism; GO:0009911,positive regulation of flower development; GO:0045893,positive regulation of DNA-templated transcription; GO:0009909,regulation of flower development; GO:2000028,regulation of photoperiodism, flowering; GO:0006355,regulation o…	PF07716.18:Basic region leucine zipper	bZIP
BraA01g002690.3.5C	7.017	4.8868	5.4348	6.34	5.7108	6.902	10.3603	11.2596	11.5838	7.6623	8.5616	8.0828	21.7093	23.525	24.6166	10.8273	12.1577	9.1553	185	126	152	157	149	187	287	301	318	189	217	198	505	572	704	262	297	235	A01	1348169	1349705	-	K19040 E3 ubiquitin-protein ligase ATL10/75/76/77/78 [EC:2.3.2.27] | (RefSeq) RING-H2 finger protein ATL77-like (A)	--	NEP1-interacting protein 1 [Brassica rapa]	NIP1_ARATH RecName: Full=NEP1-interacting protein 1; AltName: Full=RING-H2 finger protein ATL26;	M4D586_BRARP RecName: Full=RING-type domain-containing protein {ECO:0000259|PROSITE:PS50089};	FOG: Predicted E3 ubiquitin ligase	GO:0009535,chloroplast thylakoid membrane; GO:0016021,integral component of membrane; GO:0046872,metal ion binding; GO:0003674,molecular_function; GO:0005488,binding; GO:0043167,ion binding; GO:0043169,cation binding; GO:0005575,cellular_component; GO:0005622,intracellular anatomical structure; GO:0005737,cytoplasm; GO:0009507,chloroplast; GO:0009526,plastid envelope; GO:0009534,chloroplast thyla…	PF13639.9:Ring finger domain	--
BraA01g002750.3.5C	1.4925	1.5854	1.3821	1.37	1.247	1.1701	5.1045	4.9306	4.6647	2.3618	2.6332	2.1114	3.658	3.7112	3.6512	1.5974	1.4172	1.5546	283	294	278	244	234	228	1017	948	921	419	480	372	612	649	751	278	249	287	A01	1371272	1382615	+	K03006 DNA-directed RNA polymerase II subunit RPB1 [EC:2.7.7.6] | (RefSeq) DNA-directed RNA polymerase II subunit 1 isoform X1 (A)	ko03020: RNA polymerase; ko03420: Nucleotide excision repair	unnamed protein product [Brassica rapa]	NRPB1_ARATH RecName: Full=DNA-directed RNA polymerase II subunit RPB1 {ECO:0000303|PubMed:19110459, ECO:0000303|PubMed:2103447}; Short=DNA polymerase II subunit B1 {ECO:0000303|PubMed:19110459, ECO:0000303|PubMed:2103447}; EC=2.7.7.6 {ECO:0000269|PubMed:19110459}; AltName: Full=DNA-directed RNA polymerase II largest subunit {ECO:0000303|PubMed:16497658}; AltName: Full=DNA-directed RNA polymerase …	A0A3P5Z1L2_BRACM RecName: Full=DNA-directed RNA polymerase subunit {ECO:0000256|RuleBase:RU004279}; EC=2.7.7.6 {ECO:0000256|RuleBase:RU004279};	RNA polymerase II, large subunit	GO:0000325,plant-type vacuole; GO:0009506,plasmodesma; GO:0005665,RNA polymerase II, core complex; GO:0003677,DNA binding; GO:0003899,DNA-directed 5'-3' RNA polymerase activity; GO:0046872,metal ion binding; GO:0006366,transcription by RNA polymerase II; GO:0003674,molecular_function; GO:0003676,nucleic acid binding; GO:0005488,binding; GO:0097159,organic cyclic compound binding; GO:1901363,heter…	PF04997.15:RNA polymerase Rpb1, domain 1	--
BraA01g002770.3.5C	6.2628	5.9211	6.6454	3.9537	3.1483	3.2768	1.1681	1.4588	1.209	1.2782	1.9969	2.1677	1.0701	0.6484	0.5512	0.6515	0.5434	0.5495	199	184	224	118	99	107	39	47	40	38	61	64	30	19	19	19	16	17	A01	1388035	1389497	-	K22547 arsenate reductase [EC:1.20.4.1] | (RefSeq) protein HIGH ARSENIC CONTENT 1, mitochondrial (A)	--	senescence-associated protein DIN1 isoform X2 [Brassica napus]	DIN1_RAPSA RecName: Full=Senescence-associated protein DIN1;	A0A3P5ZCE1_BRACM SubName: Full=(field mustard) hypothetical protein {ECO:0000313|EMBL:CAG7886221.1};	Rhodanese-related sulfurtransferase	--	PF00581.23:Rhodanese-like domain	--
BraA01g002800.3.5C	22.511	22.9104	23.3688	35.427	37.6281	38.9991	22.5587	19.7455	20.9119	70.458	77.8337	75.3992	18.9562	20.6067	20.8494	51.4209	51.9569	52.7977	642	639	707	949	1062	1143	676	571	621	1880	2134	1998	477	542	645	1346	1373	1466	A01	1393244	1394558	+	K24997 ganglioside-induced differentiation-associated protein 2 | (RefSeq) protein GDAP2 homolog (A)	--	ganglioside-induced differentiation-associated protein 2 [Brassica rapa]	--	A0A3P5Z139_BRACM SubName: Full=(field mustard) hypothetical protein {ECO:0000313|EMBL:CAG7886224.1};	Hismacro and SEC14 domain-containing proteins	--	PF13716.9:Divergent CRAL/TRIO domain	--
BraA01g002830.3.5C	0.1125	0.0575	0.1326	0.2994	0.3694	0.4926	0.4818	0.3051	0.2971	0.9018	1.0239	1.241	0	0	0.1296	0.5822	0.8195	1.1266	4	2	5	10	13	18	18	11	11	30	35	41	0	0	5	19	27	39	A01	1401644	1404074	-	--	--	hypothetical protein IGI04_000267 [Brassica rapa subsp. trilocularis]	ZAT3_ARATH RecName: Full=Zinc finger protein ZAT3 {ECO:0000305}; AltName: Full=Protein DUO1-ACTIVATED ZINC FINGER 2 {ECO:0000303|PubMed:21285328};	M4D573_BRARP SubName: Full=Uncharacterized protein {ECO:0000313|EnsemblPlants:Bra011630.1-P};	--	GO:0005634,nucleus; GO:0003700,DNA-binding transcription factor activity; GO:0046872,metal ion binding; GO:0048235,pollen sperm cell differentiation; GO:0006355,regulation of DNA-templated transcription; GO:0003674,molecular_function; GO:0140110,transcription regulator activity; GO:0005488,binding; GO:0043167,ion binding; GO:0043169,cation binding; GO:0000003,reproduction; GO:0003006,developmenta…	PF03087.17:Protein BPS1	C2H2
BraA01g002860.3.5C	9.9461	10.4633	9.2069	2.0988	3.2234	2.5983	13.6786	13.874	13.5277	1.5515	1.4727	1.6008	28.1714	25.3972	25.7891	1.3668	2.1662	1.8959	555	571	545	110	178	149	802	785	786	81	79	83	1387	1307	1561	70	112	103	A01	1413212	1416861	-	K00924 kinase [EC:2.7.1.-] | (RefSeq) probable serine/threonine-protein kinase CST (A)	--	probable serine/threonine-protein kinase CST [Brassica rapa]	CST_ARATH RecName: Full=Probable serine/threonine-protein kinase CST {ECO:0000305}; EC=2.7.11.1 {ECO:0000305}; AltName: Full=Protein CAST AWAY {ECO:0000303|PubMed:21628627};	A0A3P5ZHE9_BRACM SubName: Full=(field mustard) hypothetical protein {ECO:0000313|EMBL:CAG7886230.1};	Serine/threonine protein kinase	GO:0005634,nucleus; GO:0005886,plasma membrane; GO:0005524,ATP binding; GO:0106310,protein serine kinase activity; GO:0004674,protein serine/threonine kinase activity; GO:0060862,negative regulation of floral organ abscission; GO:0006468,protein phosphorylation; GO:0000166,nucleotide binding; GO:0003674,molecular_function; GO:0005488,binding; GO:0017076,purine nucleotide binding; GO:0030554,adeny…	PF07714.20:Protein tyrosine and serine/threonine kinase	--
BraA01g002890.3.5C	16.0168	15.7124	16.5164	16.6629	17.7046	15.467	25.1092	26.3402	20.9651	17.5974	17.8023	15.0505	37.3197	39.6269	40.774	13.996	13.776	15.4909	394	378	431	385	431	391	649	657	537	405	421	344	810	899	1088	316	314	371	A01	1428431	1430065	+	--	--	WUSCHEL-related homeobox 13 [Brassica rapa]	WOX13_ARATH RecName: Full=WUSCHEL-related homeobox 13;	M4D566_BRARP RecName: Full=Homeobox domain-containing protein {ECO:0000259|PROSITE:PS50071};	--	GO:0005634,nucleus; GO:0003700,DNA-binding transcription factor activity; GO:0000976,transcription cis-regulatory region binding; GO:0003674,molecular_function; GO:0140110,transcription regulator activity; GO:0001067,transcription regulatory region nucleic acid binding; GO:0003676,nucleic acid binding; GO:0003677,DNA binding; GO:0003690,double-stranded DNA binding; GO:0005488,binding; GO:0043565,…	PF00046.32:Homeodomain	HB-WOX
BraA01g002910.3.5C	3.2293	3.5892	3.0883	1.5945	2.6484	2.9147	0.7572	0.6462	1.2585	0.9004	1.1684	0.3526	1.3261	1.3194	1.3807	0.5609	0.8082	0.6249	69	75	70	32	56	64	17	14	28	18	24	7	25	26	32	11	16	13	A01	1431970	1433631	+	K03858 phosphatidylinositol N-acetylglucosaminyltransferase subunit H | (RefSeq) uncharacterized protein LOC103875346 (A)	ko00563: Glycosylphosphatidylinositol (GPI)-anchor biosynthesis; ko01100: Metabolic pathways	uncharacterized protein LOC103875346 [Brassica rapa]	--	M4D564_BRARP RecName: Full=PIG-H domain-containing protein {ECO:0000259|Pfam:PF10181};	GPI-GlcNAc transferase complex, PIG-H component, involved in glycosylphosphatidylinositol anchor biosynthesis	GO:0000506,glycosylphosphatidylinositol-N-acetylglucosaminyltransferase (GPI-GnT) complex; GO:0016021,integral component of membrane; GO:0006506,GPI anchor biosynthetic process; GO:0006497,protein lipidation; GO:0006505,GPI anchor metabolic process; GO:0006629,lipid metabolic process; GO:0006643,membrane lipid metabolic process; GO:0006644,phospholipid metabolic process; GO:0006650,glycerophospho…	PF10181.12:GPI-GlcNAc transferase complex, PIG-H component	--
BraA01g002920.3.5C	1.7062	0.8344	1.8881	4.2649	4.4227	5.053	0.5648	1.39	0.6412	3.4094	3.0094	2.954	0.6726	0.6435	0.0684	4.8494	3.6828	4.5717	23	11	27	54	59	70	8	19	9	43	39	37	8	8	1	60	46	60	A01	1434091	1435547	+	--	--	uncharacterized protein LOC103875432 [Brassica rapa]	--	M4D563_BRARP SubName: Full=Uncharacterized protein {ECO:0000313|EnsemblPlants:Bra011620.1-P};	--	--	--	--
BraA01g002940.3.5C	1.2126	0.8955	1.3653	0.7172	1.0551	0.885	11.4442	12.0252	14.0392	12.9966	11.6672	11.7091	5.9172	4.3827	4.4093	7.3397	9.4878	7.7842	36	26	43	20	31	27	357	362	434	361	333	323	155	120	142	200	261	225	A01	1446557	1447851	+	K19040 E3 ubiquitin-protein ligase ATL10/75/76/77/78 [EC:2.3.2.27] | (RefSeq) RING-H2 finger protein ATL78 (A)	--	probable E3 ubiquitin-protein ligase ATL45 [Brassica rapa]	ATL45_ARATH RecName: Full=Probable E3 ubiquitin-protein ligase ATL45 {ECO:0000305}; EC=2.3.2.27 {ECO:0000305}; AltName: Full=RING-H2 finger A3b {ECO:0000303|PubMed:9781696}; AltName: Full=RING-H2 finger protein ATL45 {ECO:0000305}; AltName: Full=RING-H2 zinc finger protein RHA3b {ECO:0000305}; AltName: Full=RING-type E3 ubiquitin transferase ATL45 {ECO:0000305};	A0A816XGC6_BRANA SubName: Full=(rape) hypothetical protein {ECO:0000313|EMBL:CAF2146820.1};	FOG: Predicted E3 ubiquitin ligase	GO:0016021,integral component of membrane; GO:0046872,metal ion binding; GO:0061630,ubiquitin protein ligase activity; GO:0006952,defense response; GO:0006513,protein monoubiquitination; GO:0003674,molecular_function; GO:0005488,binding; GO:0043167,ion binding; GO:0043169,cation binding; GO:0003824,catalytic activity; GO:0004842,ubiquitin-protein transferase activity; GO:0016740,transferase activ…	PF13639.9:Ring finger domain	--
BraA01g002950.3.5C	5.8252	5.2449	6.4283	3.8735	4.3795	4.4109	11.788	10.9016	12.9263	8.9462	9.4923	9.9283	12.6184	12.9775	13.2512	10.9388	11.0715	11.0475	293	258	343	183	218	228	623	556	677	421	459	464	560	602	723	505	516	541	A01	1452827	1455723	-	--	--	plant intracellular Ras-group-related LRR protein 4 isoform X1 [Brassica rapa]	PIRL4_ARATH RecName: Full=Plant intracellular Ras-group-related LRR protein 4;	A0A398AHT5_BRACM SubName: Full=Uncharacterized protein {ECO:0000313|EMBL:RID77367.1};	FOG: Leucine rich repeat	GO:0005886,plasma membrane; GO:0005575,cellular_component; GO:0016020,membrane; GO:0071944,cell periphery; GO:0110165,cellular anatomical entity	PF13855.9:Leucine rich repeat	--
BraA01g002960.3.5C	19.2221	17.752	19.61	13.1638	16.7187	16.3232	42.9449	41.9372	45.7106	33.325	32.3522	35.2021	39.6132	46.5503	42.9851	33.5808	32.9059	31.3434	754	681	816	485	649	658	1770	1668	1867	1223	1220	1283	1371	1684	1829	1209	1196	1197	A01	1460196	1462448	-	--	--	ankyrin repeat domain-containing protein 2A [Brassica rapa]	AKR2A_ARATH RecName: Full=Ankyrin repeat domain-containing protein 2A {ECO:0000303|PubMed:18193034}; Short=AtAKR2;	M4D559_BRARP RecName: Full=STI1 domain-containing protein {ECO:0000259|Pfam:PF17830};	FOG: Ankyrin repeat	GO:0009707,chloroplast outer membrane; GO:0005737,cytoplasm; GO:0031359,integral component of chloroplast outer membrane; GO:0005634,nucleus; GO:0030941,chloroplast targeting sequence binding; GO:0051861,glycolipid binding; GO:0045036,protein targeting to chloroplast; GO:0003674,molecular_function; GO:0005048,signal sequence binding; GO:0005488,binding; GO:0033218,amide binding; GO:0042277,peptid…	PF17830.4:STI1 domain	--
BraA01g002970.3.5C	0.0857	0.0526	0.0647	0.0365	0.104	0.0501	0.1632	0.0676	0.1482	0.3115	0.214	0.1107	1.0688	0.7622	0.6955	0.1681	0.0925	0.2818	5	3	4	2	6	3	10	4	9	17	12	6	55	41	44	9	5	16	A01	1462670	1466553	+	--	--	chloride channel protein CLC-e isoform X1 [Brassica rapa]	CLCE_ARATH RecName: Full=Chloride channel protein CLC-e; Short=AtCLC-e; AltName: Full=CBS domain-containing protein CBSCLC3;	M4D558_BRARP RecName: Full=Chloride channel protein {ECO:0000256|RuleBase:RU361221};	Cl- channel CLC-3 and related proteins (CLC superfamily)	GO:0034707,chloride channel complex; GO:0009535,chloroplast thylakoid membrane; GO:0005247,voltage-gated chloride channel activity; GO:0034765,regulation of ion transmembrane transport; GO:0003674,molecular_function; GO:0005215,transporter activity; GO:0005216,ion channel activity; GO:0005244,voltage-gated ion channel activity; GO:0005253,anion channel activity; GO:0005254,chloride channel activi…	PF00654.23:Voltage gated chloride channel	--
BraA01g002980.3.5C	0.0909	0.0929	0	0.0967	0.2296	0.1326	0.1297	0.0896	0.0873	0.34	0.5199	0.5379	0.3605	0.1971	0.2513	1.4356	2.2557	1.5401	2	2	0	2	5	3	3	2	2	7	11	11	7	4	6	29	46	33	A01	1466683	1468250	+	K13082 bifunctional dihydroflavonol 4-reductase/flavanone 4-reductase [EC:1.1.1.219 1.1.1.234] | (RefSeq) dihydroflavonol 4-reductase (A)	ko00941: Flavonoid biosynthesis; ko01100: Metabolic pathways; ko01110: Biosynthesis of secondary metabolites	tetraketide alpha-pyrone reductase 1 [Brassica rapa]	TKPR1_ARATH RecName: Full=Tetraketide alpha-pyrone reductase 1; EC=1.1.1.-; AltName: Full=Protein DIHYDROFLAVONOL 4-REDUCTASE-LIKE 1;	A0A398AP14_BRACM RecName: Full=Epimerase domain-containing protein {ECO:0000259|Pfam:PF01370};	Flavonol reductase/cinnamoyl-CoA reductase	GO:0005783,endoplasmic reticulum; GO:0005634,nucleus; GO:0016616,oxidoreductase activity, acting on the CH-OH group of donors, NAD or NADP as acceptor; GO:0009555,pollen development; GO:0010584,pollen exine formation; GO:0048316,seed development; GO:0080110,sporopollenin biosynthetic process; GO:0003674,molecular_function; GO:0003824,catalytic activity; GO:0016491,oxidoreductase activity; GO:0016…	PF01370.24:NAD dependent epimerase/dehydratase family	--
BraA01g003010.3.5C	44.362	50.7528	44.8523	57.6147	52.1816	47.5762	14.5132	15.2102	17.0465	18.6277	15.8624	15.453	13.5237	12.4281	12.9399	9.6829	8.7632	8.3401	1792	2005	1922	2186	2086	1975	616	623	717	704	616	580	482	463	567	359	328	328	A01	1473362	1475123	-	--	--	AT-hook motif nuclear-localized protein 25 [Brassica rapa]	AHL25_ARATH RecName: Full=AT-hook motif nuclear-localized protein 25 {ECO:0000312|EMBL:FAA00296.1}; AltName: Full=AT-hook protein of GA feedback 1 {ECO:0000303|PubMed:17277098};	A0A398AHU5_BRACM RecName: Full=AT-hook motif nuclear-localized protein {ECO:0000256|PIRNR:PIRNR016021};	--	GO:0005634,nucleus; GO:0003700,DNA-binding transcription factor activity; GO:0003680,minor groove of adenine-thymine-rich DNA binding; GO:0043621,protein self-association; GO:0009938,negative regulation of gibberellic acid mediated signaling pathway; GO:0010228,vegetative to reproductive phase transition of meristem; GO:0003674,molecular_function; GO:0140110,transcription regulator activity; GO:0…	PF03479.18:Plants and Prokaryotes Conserved (PCC) domain	--
BraA01g003050.3.5C	134.779	123.567	140.45	129.442	119.743	116.162	37.9484	37.0455	36.4111	74.9847	73.1934	64.691	63.0065	54.357	60.1564	28.4154	28.6759	28.2622	3850	3452	4256	3473	3385	3410	1139	1073	1083	2004	2010	1717	1588	1432	1864	745	759	786	A01	1490598	1492059	-	K16290 xylem cysteine proteinase [EC:3.4.22.-] | (RefSeq) cysteine protease XCP1 (A)	--	unnamed protein product [Brassica napus]	XCP1_ARATH RecName: Full=Cysteine protease XCP1 {ECO:0000305}; EC=3.4.22.-; AltName: Full=Xylem cysteine peptidase 1 {ECO:0000303|PubMed:10889267}; Short=AtXCP1 {ECO:0000303|PubMed:10889267}; Flags: Precursor;	A0A3P6FFV2_BRAOL SubName: Full=Uncharacterized protein {ECO:0000313|EMBL:VDD47956.1};	Cysteine proteinase Cathepsin L	GO:0005615,extracellular space; GO:0005764,lysosome; GO:0005634,nucleus; GO:0000325,plant-type vacuole; GO:0005886,plasma membrane; GO:0004197,cysteine-type endopeptidase activity; GO:0010623,programmed cell death involved in cell development; GO:0051603,proteolysis involved in protein catabolic process; GO:0003674,molecular_function; GO:0003824,catalytic activity; GO:0004175,endopeptidase activi…	PF00112.26:Papain family cysteine protease	--
BraA01g003070.3.5C	11.5151	10.9605	12.6057	8.4179	5.7375	7.6938	4.3432	4.8147	5.1982	4.7643	4.6366	5.8253	10.2242	11.1049	13.1593	2.833	2.5198	2.3437	217	202	252	149	107	149	86	92	102	84	84	102	170	193	269	49	44	43	A01	1500617	1501438	+	--	--	uncharacterized protein LOC103828983 [Brassica rapa]	--	M4D549_BRARP SubName: Full=Uncharacterized protein {ECO:0000313|EnsemblPlants:Bra011606.1-P};	--	--	--	--
BraA01g003090.3.5C	33.5482	29.8269	30.6792	25.4999	24.5175	28.6089	50.492	53.0176	51.5114	34.0177	36.6168	34.2826	50.3589	55.2774	54.4447	59.5899	55.5892	53.5596	2475	2152	2401	1767	1790	2169	3914	3966	3957	2348	2597	2350	3278	3761	4357	4035	3800	3847	A01	1508503	1512549	+	K08150 MFS transporter, SP family, solute carrier family 2 (myo-inositol transporter), member 13 | (RefSeq) inositol transporter 4 (A)	--	monosaccharide-sensing protein 2 [Brassica rapa]	MSSP2_ARATH RecName: Full=Monosaccharide-sensing protein 2; AltName: Full=Sugar transporter MSSP2;	A0A3P5ZP12_BRACM SubName: Full=(field mustard) hypothetical protein {ECO:0000313|EMBL:CAG7886253.1};	Predicted transporter (major facilitator superfamily)	GO:0005794,Golgi apparatus; GO:0016021,integral component of membrane; GO:0016020,membrane; GO:0000325,plant-type vacuole; GO:0005886,plasma membrane; GO:0022857,transmembrane transporter activity; GO:0008643,carbohydrate transport; GO:0055085,transmembrane transport; GO:0003674,molecular_function; GO:0005215,transporter activity; GO:0006810,transport; GO:0008150,biological_process; GO:0051179,lo…	PF00083.27:Sugar (and other) transporter	--
BraA01g003100.3.5C	1.0882	1.0735	1.1827	4.2664	3.3119	3.5381	0.6702	0.7323	0.6886	0.9305	0.799	1.0748	0.8271	0.8607	0.897	1.7018	1.4784	0.8811	85	82	98	313	256	284	55	58	56	68	60	78	57	62	76	122	107	67	A01	1512686	1516938	-	K05387 glutamate receptor, ionotropic, plant | (RefSeq) glutamate receptor 3.2 (A)	--	glutamate receptor 3.2 [Brassica rapa]	GLR32_ARATH RecName: Full=Glutamate receptor 3.2 {ECO:0000303|PubMed:11379626}; Short=AtGLR3.2 {ECO:0000303|PubMed:11379626}; AltName: Full=AtGluR2 {ECO:0000303|PubMed:11158446}; AltName: Full=Glutamate receptor-like protein 3.2 {ECO:0000303|PubMed:12082126}; AltName: Full=Ligand-gated ion channel 3.2 {ECO:0000305}; Flags: Precursor;	M4D546_BRARP RecName: Full=Glutamate receptor {ECO:0000256|PIRNR:PIRNR037090};	Glutamate-gated kainate-type ion channel receptor subunit GluR5 and related subunits	GO:0016021,integral component of membrane; GO:0005886,plasma membrane; GO:0005262,calcium channel activity; GO:0008066,glutamate receptor activity; GO:0015276,ligand-gated ion channel activity; GO:0038023,signaling receptor activity; GO:0006816,calcium ion transport; GO:0019722,calcium-mediated signaling; GO:0071230,cellular response to amino acid stimulus; GO:0003674,molecular_function; GO:00052…	PF01094.31:Receptor family ligand binding region	--
BraA01g003110.3.5C	0.5901	0.6285	1.1589	0.5497	0.8448	0.9571	1.0296	1.067	0.8737	0.9987	1.1254	1.1114	1.7557	1.4397	1.2694	2.3039	1.7249	2.9801	24	25	50	21	34	40	44	44	37	38	44	42	63	54	56	86	65	118	A01	1518493	1521018	+	K04523 ubiquilin | (RefSeq) ubiquitin domain-containing protein DSK2b (A)	ko04141: Protein processing in endoplasmic reticulum	ubiquitin domain-containing protein DSK2b-like isoform X4 [Brassica napus]	DSK2B_ARATH RecName: Full=Ubiquitin domain-containing protein DSK2b;	A0A398AKY5_BRACM SubName: Full=Uncharacterized protein {ECO:0000313|EMBL:RID77384.1};	Ubiquitin-like protein	GO:0005829,cytosol; GO:0005739,mitochondrion; GO:0005634,nucleus; GO:0031593,polyubiquitin modification-dependent protein binding; GO:0006511,ubiquitin-dependent protein catabolic process; GO:0003674,molecular_function; GO:0005488,binding; GO:0005515,protein binding; GO:0140030,modification-dependent protein binding; GO:0006508,proteolysis; GO:0006807,nitrogen compound metabolic process; GO:00081…	PF00240.26:Ubiquitin family	--
BraA01g003130.3.5C	2.7098	2.8685	2.6107	4.982	3.7876	4.751	5.7828	5.2036	5.7781	9.2504	8.183	8.0169	4.3701	4.4527	4.501	15.3602	15.0347	16.1357	227	235	232	392	314	409	509	442	504	725	659	624	323	344	409	1181	1167	1316	A01	1528753	1534056	+	--	--	protein NLP2 [Brassica rapa]	NLP2_ARATH RecName: Full=Protein NLP2; Short=AtNLP2; AltName: Full=NIN-like protein 2; AltName: Full=Nodule inception protein-like protein 2;	M4D543_BRARP SubName: Full=Uncharacterized protein {ECO:0000313|EnsemblPlants:Bra011600.1-P};	--	GO:0005634,nucleus; GO:0003677,DNA binding; GO:0003700,DNA-binding transcription factor activity; GO:0006355,regulation of DNA-templated transcription; GO:0003674,molecular_function; GO:0003676,nucleic acid binding; GO:0005488,binding; GO:0097159,organic cyclic compound binding; GO:1901363,heterocyclic compound binding; GO:0140110,transcription regulator activity; GO:0006139,nucleobase-containing…	PF02042.18:RWP-RK domain	RWP-RK
BraA01g003160.3.5C	6.6284	7.298	6.359	16.4893	15.2284	15.0075	11.0769	12.2634	12.0047	14.9504	15.5676	14.0148	12.6735	12.1814	11.6919	17.8127	16.8559	17.8781	508	547	517	1187	1155	1182	892	953	958	1072	1147	998	857	861	972	1253	1197	1334	A01	1550251	1553667	+	--	--	nitrate regulatory gene2 protein [Brassica rapa]	APSR1_ARATH RecName: Full=Protein ALTERED PHOSPHATE STARVATION RESPONSE 1 {ECO:0000303|PubMed:23498857};	M4D540_BRARP SubName: Full=Uncharacterized protein {ECO:0000313|EnsemblPlants:Bra011597.1-P};	--	GO:0005634,nucleus; GO:0005575,cellular_component; GO:0005622,intracellular anatomical structure; GO:0043226,organelle; GO:0043227,membrane-bounded organelle; GO:0043229,intracellular organelle; GO:0043231,intracellular membrane-bounded organelle; GO:0110165,cellular anatomical entity	PF04782.15:Protein of unknown function (DUF632)	--
BraA01g003180.3.5C	0	0	0.012	2.0961	1.874	2.1012	0.3264	0.1879	0.2074	3.6521	3.977	3.5954	0.0144	0	0	5.8679	5.7028	4.9838	0	0	1	155	146	170	27	15	17	269	301	263	1	0	0	424	416	382	A01	1564008	1568401	+	K10661 E3 ubiquitin-protein ligase MARCH6 [EC:2.3.2.27] | (RefSeq) probable E3 ubiquitin ligase SUD1 (A)	ko04141: Protein processing in endoplasmic reticulum	BnaAnng33150D, partial [Brassica napus]	SUD1_ARATH RecName: Full=Probable E3 ubiquitin ligase SUD1; EC=2.3.2.27; AltName: Full=Protein ECERIFERUM 9; AltName: Full=Protein SUPPRESSOR OF DRY2 DEFFECTS 1; Short=AtSUD1; AltName: Full=RING-type E3 ubiquitin transferase SUD1 {ECO:0000305}; AltName: Full=RING/U-box domain-containing protein;	A0A816XHR4_BRANA SubName: Full=(rape) hypothetical protein {ECO:0000313|EMBL:CAF2146884.1};	Protein involved in mRNA turnover and stability	GO:0030176,integral component of endoplasmic reticulum membrane; GO:0004842,ubiquitin-protein transferase activity; GO:0008270,zinc ion binding; GO:0042335,cuticle development; GO:0010143,cutin biosynthetic process; GO:0008299,isoprenoid biosynthetic process; GO:1900486,positive regulation of isopentenyl diphosphate biosynthetic process, mevalonate pathway; GO:0009414,response to water deprivatio…	--	--
BraA01g003210.3.5C	0	0.0633	0	0.527	0.3751	0.3612	3.6508	3.5391	3.7435	1.9178	1.9951	2.5304	1.3323	1.8784	1.5971	3.2357	2.8045	2.1607	0	1	0	8	6	6	62	58	63	29	31	38	19	28	28	48	42	34	A01	1592109	1593394	-	K22522 cytokinin riboside 5'-monophosphate phosphoribohydrolase [EC:3.2.2.-] | (RefSeq) cytokinin riboside 5'-monophosphate phosphoribohydrolase LOG5 isoform X1 (A)	--	cytokinin riboside 5'-monophosphate phosphoribohydrolase LOG5 isoform X1 [Brassica rapa]	LOG5_ARATH RecName: Full=Cytokinin riboside 5'-monophosphate phosphoribohydrolase LOG5; EC=3.2.2.n1; AltName: Full=Protein LONELY GUY 5;	A0A398AHW6_BRACM RecName: Full=Cytokinin riboside 5'-monophosphate phosphoribohydrolase {ECO:0000256|ARBA:ARBA00012205, ECO:0000256|RuleBase:RU363015}; EC=3.2.2.n1 {ECO:0000256|ARBA:ARBA00012205, ECO:0000256|RuleBase:RU363015};	--	GO:0005829,cytosol; GO:0005634,nucleus; GO:0016799,hydrolase activity, hydrolyzing N-glycosyl compounds; GO:0102682,N6-(Delta2-isopentenyl)-adenosine 5'-monophosphate phosphoribohydrolase activity; GO:0009691,cytokinin biosynthetic process; GO:0003674,molecular_function; GO:0003824,catalytic activity; GO:0016787,hydrolase activity; GO:0016798,hydrolase activity, acting on glycosyl bonds; GO:00067…	PF03641.17:Possible lysine decarboxylase	--
BraA01g003220.3.5C	6.2067	7.0768	7.4529	5.3756	6.0229	5.4884	2.18	1.4817	1.7504	2.4746	2.6901	2.4917	1.2003	0.8813	1.158	2.3078	1.5151	1.8467	252	281	321	205	242	229	93	61	74	94	105	94	43	33	51	86	57	73	A01	1599391	1601600	+	K26385 lysine histidine transporter | (RefSeq) lysine histidine transporter-like 7 (A)	--	lysine histidine transporter-like 7 [Brassica rapa]	LHTL7_ARATH RecName: Full=Lysine histidine transporter-like 7;	A0A398APW7_BRACM SubName: Full=(field mustard) hypothetical protein {ECO:0000313|EMBL:CAG7886270.1};	Amino acid transporters	GO:0016021,integral component of membrane; GO:0016020,membrane; GO:0005886,plasma membrane; GO:0015171,amino acid transmembrane transporter activity; GO:0003333,amino acid transmembrane transport; GO:0003674,molecular_function; GO:0005215,transporter activity; GO:0005342,organic acid transmembrane transporter activity; GO:0022857,transmembrane transporter activity; GO:0046943,carboxylic acid tran…	PF01490.21:Transmembrane amino acid transporter protein	--
BraA01g003240.3.5C	1.228	1.1495	1.5815	0.8286	0.8738	0.7405	0.4444	0.4264	0.2658	0.2218	0.2339	0.1861	0.7057	0.4313	0.7494	0.3392	0.3547	0.3908	71	65	97	45	50	44	27	25	16	12	13	10	36	23	47	18	19	22	A01	1605956	1608477	+	--	--	pentatricopeptide repeat-containing protein At4g35130, chloroplastic [Brassica rapa]	PP350_ARATH RecName: Full=Pentatricopeptide repeat-containing protein At4g35130, chloroplastic; Flags: Precursor;	M4D531_BRARP RecName: Full=DYW_deaminase domain-containing protein {ECO:0000259|Pfam:PF14432};	FOG: PPR repeat	GO:0009507,chloroplast; GO:0008270,zinc ion binding; GO:0003674,molecular_function; GO:0005488,binding; GO:0043167,ion binding; GO:0043169,cation binding; GO:0046872,metal ion binding; GO:0046914,transition metal ion binding; GO:0005575,cellular_component; GO:0005622,intracellular anatomical structure; GO:0005737,cytoplasm; GO:0009536,plastid; GO:0043226,organelle; GO:0043227,membrane-bounded org…	PF13041.9:PPR repeat family	--
BraA01g003250.3.5C	16.7807	18.0645	16.5064	20.945	19.6423	19.8787	13.7138	12.2322	13.8386	17.9916	16.2355	16.9384	29.1484	26.8693	27.4084	12.0656	12.8515	13.6495	644	678	672	755	746	784	553	476	553	646	599	604	987	951	1141	425	457	510	A01	1614926	1616686	+	--	--	uncharacterized protein LOC103831458 [Brassica rapa]	--	A0A078IRP7_BRANA SubName: Full=(rape) hypothetical protein {ECO:0000313|EMBL:CAF2146903.1}; SubName: Full=BnaAnng11620D protein {ECO:0000313|EMBL:CDY52647.1};	--	--	PF05278.15:Arabidopsis phospholipase-like protein (PEARLI 4)	--
BraA01g003270.3.5C	47.8452	43.8693	50.436	52.0444	51.459	54.9209	166.974	167.764	166.671	203.599	216.954	219.001	230.95	234.425	243.021	136.096	131.254	133.929	1336	1198	1494	1365	1422	1576	4899	4750	4846	5319	5824	5682	5690	6037	7361	3488	3396	3641	A01	1619825	1621470	-	K09872 aquaporin PIP | (RefSeq) aquaporin PIP2-7 (A)	--	hypothetical protein HID58_040263 [Brassica napus]	PIP27_ARATH RecName: Full=Aquaporin PIP2-7 {ECO:0000303|PubMed:11806824}; AltName: Full=Plasma membrane intrinsic protein 2-7 {ECO:0000303|PubMed:11806824}; Short=AtPIP2;7 {ECO:0000303|PubMed:11806824}; AltName: Full=Plasma membrane intrinsic protein 3 {ECO:0000303|PubMed:9276952}; Short=At-PIP3 {ECO:0000303|PubMed:9276952}; AltName: Full=Salt stress-induced major intrinsic protein {ECO:0000303|P…	A0A398AP45_BRACM SubName: Full=(field mustard) hypothetical protein {ECO:0000313|EMBL:CAG7886276.1};	Aquaporin (major intrinsic protein family)	GO:0046658,anchored component of plasma membrane; GO:0016021,integral component of membrane; GO:0005886,plasma membrane; GO:0009506,plasmodesma; GO:0005773,vacuole; GO:0003729,mRNA binding; GO:0015250,water channel activity; GO:0003674,molecular_function; GO:0003676,nucleic acid binding; GO:0003723,RNA binding; GO:0005488,binding; GO:0097159,organic cyclic compound binding; GO:1901363,heterocycli…	PF00230.23:Major intrinsic protein	--
BraA01g003290.3.5C	9.1989	9.9618	11.0623	18.7087	18.9365	15.9243	5.6705	5.3202	5.0455	11.037	9.8199	10.6152	0.7757	0.6984	0.5938	1.1623	1.3469	1.3232	457	484	583	873	931	813	296	268	261	513	469	490	34	32	32	53	62	64	A01	1628297	1634162	+	K03781 catalase [EC:1.11.1.6] | (RefSeq) catalase-2 isoform X1 (A)	ko00380: Tryptophan metabolism; ko00630: Glyoxylate and dicarboxylate metabolism; ko01100: Metabolic pathways; ko01110: Biosynthesis of secondary metabolites; ko01200: Carbon metabolism; ko04016: MAPK signaling pathway - plant; ko04146: Peroxisome	hypothetical protein BRARA_A00319 [Brassica rapa]	CATA2_ARATH RecName: Full=Catalase-2; EC=1.11.1.6;	M4D527_BRARP RecName: Full=Catalase {ECO:0000256|ARBA:ARBA00012314, ECO:0000256|RuleBase:RU000498}; EC=1.11.1.6 {ECO:0000256|ARBA:ARBA00012314, ECO:0000256|RuleBase:RU000498};	Catalase	GO:0005737,cytoplasm; GO:0005829,cytosol; GO:0022626,cytosolic ribosome; GO:0009514,glyoxysome; GO:0005739,mitochondrion; GO:0005777,peroxisome; GO:0005886,plasma membrane; GO:0010319,stromule; GO:0004096,catalase activity; GO:0050897,cobalt ion binding; GO:0020037,heme binding; GO:0008219,cell death; GO:0045454,cell redox homeostasis; GO:0006995,cellular response to nitrogen starvation; GO:00160…	PF00199.22:Catalase	--
BraA01g003300.3.5C	33.3971	35.545	33.8764	39.8151	42.6973	37.8423	54.7167	53.2563	51.5866	44.9596	44.1508	43.7336	26.0498	25.8514	27.5395	28.6737	29.0195	27.3249	1052	1095	1132	1178	1331	1225	1811	1701	1692	1325	1337	1280	724	751	941	829	847	838	A01	1635241	1637194	-	--	--	uncharacterized protein LOC103831976 [Brassica rapa]	--	M4D526_BRARP RecName: Full=DsbD_2 domain-containing protein {ECO:0000259|Pfam:PF13386};	--	GO:0016021,integral component of membrane; GO:0005575,cellular_component; GO:0016020,membrane; GO:0031224,intrinsic component of membrane; GO:0110165,cellular anatomical entity	PF13386.9:Cytochrome C biogenesis protein transmembrane region	--
BraA01g003310.3.5C	3.5305	2.9502	2.3261	6.2243	6.483	7.2404	10.9474	9.8092	10.0626	13.1062	11.5307	11.9304	18.5873	17.9884	18.0236	7.9	9.3823	9.7091	93	76	65	154	169	196	303	262	276	323	292	292	432	437	515	191	229	249	A01	1639818	1641041	-	K19042 E3 ubiquitin-protein ligase BOI and related proteins [EC:2.3.2.27] | (RefSeq) probable BOI-related E3 ubiquitin-protein ligase 2 (A)	--	probable BOI-related E3 ubiquitin-protein ligase 2 [Brassica rapa]	BRG3_ARATH RecName: Full=Probable BOI-related E3 ubiquitin-protein ligase 3; EC=2.3.2.27 {ECO:0000250|UniProtKB:Q9FHE4}; AltName: Full=RING-type E3 ubiquitin transferase BRG3 {ECO:0000305};	M4D525_BRARP SubName: Full=Uncharacterized protein {ECO:0000313|EnsemblPlants:Bra011582.1-P};	Predicted E3 ubiquitin ligase	GO:0005634,nucleus; GO:0046872,metal ion binding; GO:0004842,ubiquitin-protein transferase activity; GO:0006952,defense response; GO:0043161,proteasome-mediated ubiquitin-dependent protein catabolic process; GO:0043067,regulation of programmed cell death; GO:0003674,molecular_function; GO:0005488,binding; GO:0043167,ion binding; GO:0043169,cation binding; GO:0003824,catalytic activity; GO:0016740…	PF13920.9:Zinc finger, C3HC4 type (RING finger)	--
BraA01g003320.3.5C	8.0252	10.6194	12.0151	9.8508	8.1093	8.0848	6.829	5.9592	5.6218	10.7978	9.7227	10.0597	8.0255	5.7329	6.0927	18.3102	21.3979	21.9163	85	110	135	98	85	88	76	64	62	107	99	99	75	56	70	178	210	226	A01	1650550	1651090	+	K07213 copper chaperone | (RefSeq) copper transport protein ATX1 (A)	--	heavy metal-associated isoprenylated plant protein 25 [Brassica rapa]	HIP25_ARATH RecName: Full=Heavy metal-associated isoprenylated plant protein 25 {ECO:0000303|PubMed:21072340, ECO:0000303|PubMed:23368984}; Short=AtHIP25 {ECO:0000303|PubMed:23368984}; Short=AtHIPP25 {ECO:0000303|PubMed:21072340, ECO:0000303|PubMed:23368984}; Flags: Precursor;	A0A078IUG4_BRANA SubName: Full=(rape) hypothetical protein {ECO:0000313|EMBL:CAF2146919.1}; SubName: Full=BnaAnng11680D protein {ECO:0000313|EMBL:CDY52653.1};	Copper chaperone	GO:0016020,membrane; GO:0009506,plasmodesma; GO:0046872,metal ion binding; GO:0050896,response to stimulus; GO:0003674,molecular_function; GO:0005488,binding; GO:0043167,ion binding; GO:0043169,cation binding; GO:0008150,biological_process; GO:0005575,cellular_component; GO:0110165,cellular anatomical entity; GO:0005911,cell-cell junction; GO:0030054,cell junction; GO:0055044,symplast; GO:0070161…	PF00403.29:Heavy-metal-associated domain	--
BraA01g003330.3.5C	23.6205	20.0408	22.8185	8.6755	11.1403	9.821	11.1006	11.6606	12.1991	7.0588	6.5649	6.5918	6.4286	7.9694	7.3157	6.6731	7.2424	7.7132	887	736	909	306	414	379	438	444	477	248	237	230	213	276	298	230	252	282	A01	1653681	1655318	-	K25785 bZIP transcription factor 19/23/24 | (RefSeq) basic leucine zipper 19 (A)	--	basic leucine zipper 19 [Brassica rapa]	BZP19_ARATH RecName: Full=Basic leucine zipper 19 {ECO:0000303|PubMed:11906833}; Short=AtbZIP19 {ECO:0000303|PubMed:11906833}; Short=bZIP protein 19 {ECO:0000305};	M4D523_BRARP RecName: Full=BZIP domain-containing protein {ECO:0000259|SMART:SM00338};	--	GO:0005634,nucleus; GO:0003677,DNA binding; GO:0003700,DNA-binding transcription factor activity; GO:0000981,DNA-binding transcription factor activity, RNA polymerase II-specific; GO:0000978,RNA polymerase II cis-regulatory region sequence-specific DNA binding; GO:0000976,transcription cis-regulatory region binding; GO:0006357,regulation of transcription by RNA polymerase II; GO:0010043,response …	PF07716.18:Basic region leucine zipper	bZIP
BraA01g003350.3.5C	5.3806	3.9873	4.8442	3.4435	3.6043	3.5297	6.0414	6.171	5.9223	5.4603	6.666	6.0837	2.5695	2.8188	2.6473	4.4791	5.2523	5.6818	178	129	170	107	118	120	210	207	204	169	212	187	75	86	95	136	161	183	A01	1670117	1674296	-	K13417 somatic embryogenesis receptor kinase 4 [EC:2.7.10.1 2.7.11.1] | (RefSeq) LRRII4; somatic embryogenesis receptor kinase 4 isoform X1 (A)	ko04626: Plant-pathogen interaction	receptor-like cytosolic serine/threonine-protein kinase RBK2 isoform X2 [Brassica rapa]	STU_ARATH RecName: Full=Protein kinase STUNTED {ECO:0000303|PubMed:22492352}; EC=2.7.11.- {ECO:0000255|PROSITE-ProRule:PRU00159};	A0A3P5Z1F9_BRACM SubName: Full=(field mustard) hypothetical protein {ECO:0000313|EMBL:CAG7886284.1};	Serine/threonine protein kinase	GO:0005737,cytoplasm; GO:0005886,plasma membrane; GO:0005524,ATP binding; GO:0016787,hydrolase activity; GO:0004674,protein serine/threonine kinase activity; GO:0004714,transmembrane receptor protein tyrosine kinase activity; GO:0009740,gibberellic acid mediated signaling pathway; GO:0010476,gibberellin mediated signaling pathway; GO:0051781,positive regulation of cell division; GO:0006468,protei…	PF00069.28:Protein kinase domain	--
BraA01g003370.3.5C	1.163	1.0537	1.013	0.7993	0.3719	0.659	0.6025	0.7114	0.5797	0.2675	0.245	0.3169	0.2503	0.3033	0.19	0.0642	0.1748	0.0907	79	70	73	51	25	46	43	49	41	17	16	20	15	19	14	4	11	6	A01	1679042	1683468	+	K12309 beta-galactosidase [EC:3.2.1.23] | (RefSeq) beta-galactosidase 2 (A)	ko00052: Galactose metabolism; ko00511: Other glycan degradation; ko00531: Glycosaminoglycan degradation; ko00600: Sphingolipid metabolism; ko00604: Glycosphingolipid biosynthesis - ganglio series; ko01100: Metabolic pathways	beta-galactosidase 11 [Brassica rapa]	BGA11_ARATH RecName: Full=Beta-galactosidase 11; Short=Lactase 11; EC=3.2.1.23; Flags: Precursor;	M4D520_BRARP RecName: Full=Beta-galactosidase {ECO:0000256|ARBA:ARBA00012756, ECO:0000256|RuleBase:RU000675}; EC=3.2.1.23 {ECO:0000256|ARBA:ARBA00012756, ECO:0000256|RuleBase:RU000675};	Beta-galactosidase	GO:0048046,apoplast; GO:0005773,vacuole; GO:0004565,beta-galactosidase activity; GO:0030246,carbohydrate binding; GO:0005975,carbohydrate metabolic process; GO:0003674,molecular_function; GO:0003824,catalytic activity; GO:0004553,hydrolase activity, hydrolyzing O-glycosyl compounds; GO:0015925,galactosidase activity; GO:0016787,hydrolase activity; GO:0016798,hydrolase activity, acting on glycosyl…	PF01301.22:Glycosyl hydrolases family 35	--
BraA01g003380.3.5C	31.1862	30.1146	30.6052	36.5448	38.9845	40.1139	77.6803	79.4372	74.6981	48.1675	49.3255	48.0567	71.3467	76.7675	74.0263	57.0651	54.2079	55.7909	755	713	786	831	934	998	1976	1950	1883	1091	1148	1081	1524	1714	1944	1268	1216	1315	A01	1686696	1688167	+	K09422 transcription factor MYB, plant | (RefSeq) transcription factor MYB32 (A)	--	transcription factor MYB32 [Brassica rapa]	MYB32_ARATH RecName: Full=Transcription factor MYB32; AltName: Full=Myb-related protein 32; Short=AtMYB32;	M4D519_BRARP SubName: Full=Uncharacterized protein {ECO:0000313|EnsemblPlants:Bra011576.1-P};	Transcription factor, Myb superfamily	GO:0005634,nucleus; GO:0003700,DNA-binding transcription factor activity; GO:0000976,transcription cis-regulatory region binding; GO:0003674,molecular_function; GO:0140110,transcription regulator activity; GO:0001067,transcription regulatory region nucleic acid binding; GO:0003676,nucleic acid binding; GO:0003677,DNA binding; GO:0003690,double-stranded DNA binding; GO:0005488,binding; GO:0043565,…	PF00249.34:Myb-like DNA-binding domain	MYB
BraA01g003390.3.5C	26.2326	21.3132	22.3324	9.2013	9.7606	11.3781	62.4152	72.3991	69.2328	76.1823	75.4095	75.7252	35.7238	40.0203	35.1502	196.301	214.088	197.799	258	205	233	85	95	115	645	722	709	701	713	692	310	363	375	1772	1951	1894	A01	1690029	1690659	-	K05765 cofilin | (RefSeq) actin-depolymerizing factor 9 (A)	--	actin-depolymerizing factor 9 [Brassica rapa]	ADF9_ARATH RecName: Full=Actin-depolymerizing factor 9; Short=ADF-9; Short=AtADF9;	A0A816R7T0_BRANA SubName: Full=(rape) hypothetical protein {ECO:0000313|EMBL:CAF2067794.1};	Actin depolymerizing factor	GO:0015629,actin cytoskeleton; GO:0005737,cytoplasm; GO:0051015,actin filament binding; GO:0051017,actin filament bundle assembly; GO:0030042,actin filament depolymerization; GO:0030041,actin filament polymerization; GO:0003674,molecular_function; GO:0003779,actin binding; GO:0005488,binding; GO:0005515,protein binding; GO:0008092,cytoskeletal protein binding; GO:0044877,protein-containing comple…	PF00241.23:Cofilin/tropomyosin-type actin-binding protein	--
BraA01g003410.3.5C	8.7367	8.9007	8.5978	9.1312	8.7959	10.0118	2.2386	2.8563	2.6124	1.0091	0.7157	1.0333	46.4085	48.8408	47.3957	1.1332	0.8289	1.0519	546	544	570	536	544	643	147	181	170	59	43	60	2559	2815	3213	65	48	64	A01	1700742	1703467	+	--	--	unnamed protein product, partial [Brassica oleracea]	NFD4_ARATH RecName: Full=Protein NUCLEAR FUSION DEFECTIVE 4 {ECO:0000303|PubMed:16698901};	A0A3P6FLU4_BRAOL RecName: Full=Nodulin-like domain-containing protein {ECO:0000259|Pfam:PF06813}; Flags: Fragment;	--	GO:0016021,integral component of membrane; GO:0016020,membrane; GO:0005739,mitochondrion; GO:0000741,karyogamy; GO:0010197,polar nucleus fusion; GO:0009651,response to salt stress; GO:0006996,organelle organization; GO:0006997,nucleus organization; GO:0008150,biological_process; GO:0009987,cellular process; GO:0016043,cellular component organization; GO:0048284,organelle fusion; GO:0071840,cellul…	PF06813.16:Nodulin-like	--
BraA01g003430.3.5C	16.2635	16.2565	15.1399	23.3817	22.9092	23.1071	13.529	12.3195	12.62	11.9427	12.825	10.5414	12.5949	11.9616	12.4505	11.268	10.7676	8.8313	802	784	792	1083	1118	1171	701	616	648	551	608	483	548	544	666	510	492	424	A01	1707546	1710706	-	K14810 ATP-dependent RNA helicase DDX56/DBP9 [EC:3.6.4.13] | (RefSeq) DEAD-box ATP-dependent RNA helicase 16 (A)	--	DEAD-box ATP-dependent RNA helicase 16 [Brassica rapa]	RH16_ARATH RecName: Full=DEAD-box ATP-dependent RNA helicase 16; EC=3.6.4.13;	M4D514_BRARP SubName: Full=Uncharacterized protein {ECO:0000313|EnsemblPlants:Bra011571.1-P};	RNA helicase	GO:0005730,nucleolus; GO:0005524,ATP binding; GO:0016887,ATP hydrolysis activity; GO:0003729,mRNA binding; GO:0003724,RNA helicase activity; GO:0000166,nucleotide binding; GO:0003674,molecular_function; GO:0005488,binding; GO:0017076,purine nucleotide binding; GO:0030554,adenyl nucleotide binding; GO:0032553,ribonucleotide binding; GO:0032555,purine ribonucleotide binding; GO:0032559,adenyl ribon…	PF00271.34:Helicase conserved C-terminal domain	--
BraA01g003440.3.5C	19.7631	21	20.9689	19.7537	18.7166	18.0469	41.3178	41.9818	42.5439	28.725	27.8976	25.6583	25.9366	26.1588	25.7516	23.9688	22.6166	23.1641	2501	2599	2815	2348	2344	2347	5494	5387	5606	3401	3394	3017	2896	3053	3535	2784	2652	2854	A01	1711507	1718341	+	K00106 xanthine dehydrogenase/oxidase [EC:1.17.1.4 1.17.3.2] | (RefSeq) xanthine dehydrogenase 1 isoform X1 (A)	ko00230: Purine metabolism; ko00232: Caffeine metabolism; ko01100: Metabolic pathways; ko01110: Biosynthesis of secondary metabolites; ko01232: Nucleotide metabolism; ko04146: Peroxisome	xanthine dehydrogenase 1 isoform X1 [Brassica rapa]	XDH1_ARATH RecName: Full=Xanthine dehydrogenase 1; Short=AtXDH1; EC=1.17.1.4 {ECO:0000269|PubMed:14726515};	M4D513_BRARP SubName: Full=Uncharacterized protein {ECO:0000313|EnsemblPlants:Bra011570.1-P};	Xanthine dehydrogenase	GO:0005886,plasma membrane; GO:0051537,2 iron, 2 sulfur cluster binding; GO:0071949,FAD binding; GO:0005506,iron ion binding; GO:0016491,oxidoreductase activity; GO:0004854,xanthine dehydrogenase activity; GO:0006145,purine nucleobase catabolic process; GO:0000302,response to reactive oxygen species; GO:0009414,response to water deprivation; GO:0042554,superoxide anion generation; GO:0046110,xant…	PF20256.1:Molybdopterin cofactor-binding domain	--
BraA01g003450.3.5C	0.1908	0.3902	0.4317	1.3408	0.3471	0.2971	0.2906	0.3011	0.5864	0.8974	0.5557	0.2875	0.173	0.0414	0.0352	1.4552	1.4827	1.0191	5	10	12	33	9	8	8	8	16	22	14	7	4	1	1	35	36	26	A01	1718300	1719965	-	K01426 amidase [EC:3.5.1.4] | (RefSeq) probable amidase At4g34880 (A)	ko00330: Arginine and proline metabolism; ko00360: Phenylalanine metabolism; ko00380: Tryptophan metabolism; ko01100: Metabolic pathways	probable amidase At4g34880 [Brassica rapa]	AMI4G_ARATH RecName: Full=Probable amidase At4g34880 {ECO:0000305}; EC=3.5.1.4 {ECO:0000250|UniProtKB:Q9FR37};	M4D512_BRARP RecName: Full=Amidase domain-containing protein {ECO:0000259|Pfam:PF01425};	Amidases	GO:0004040,amidase activity; GO:0043864,indoleacetamide hydrolase activity; GO:0003674,molecular_function; GO:0003824,catalytic activity; GO:0016787,hydrolase activity; GO:0016810,hydrolase activity, acting on carbon-nitrogen (but not peptide) bonds; GO:0016811,hydrolase activity, acting on carbon-nitrogen (but not peptide) bonds, in linear amides	PF01425.24:Amidase	--
BraA01g003470.3.5C	10.2149	8.5441	9.4666	6.4885	5.9647	7.1053	25.5537	24.4577	22.4365	11.6556	12.001	11.0969	28.1288	29.0721	31.0246	11.7558	10.7553	11.3975	533	436	524	318	308	381	1401	1294	1219	569	602	538	1295	1399	1756	563	520	579	A01	1724055	1726919	+	--	--	unnamed protein product [Brassica rapa]	INVB_ARATH RecName: Full=Probable alkaline/neutral invertase B {ECO:0000305}; Short=A/N-INVB {ECO:0000303|PubMed:21441406}; EC=3.2.1.26 {ECO:0000250|UniProtKB:Q9FXA8};	A0A3P5Z4I3_BRACM RecName: Full=Alkaline/neutral invertase {ECO:0000256|RuleBase:RU367047}; EC=3.2.1.26 {ECO:0000256|RuleBase:RU367047};	--	GO:0033926,glycopeptide alpha-N-acetylgalactosaminidase activity; GO:0004575,sucrose alpha-glucosidase activity; GO:0005987,sucrose catabolic process; GO:0003674,molecular_function; GO:0003824,catalytic activity; GO:0004553,hydrolase activity, hydrolyzing O-glycosyl compounds; GO:0016787,hydrolase activity; GO:0016798,hydrolase activity, acting on glycosyl bonds; GO:0140096,catalytic activity, ac…	PF12899.10:Alkaline and neutral invertase	--
BraA01g003490.3.5C	0.22	0.1714	0.1185	0.1004	0.1059	0.1019	0.4287	0.3099	0.2414	0.2911	0.2288	0.0789	0.7242	0.6361	1.0236	0.1141	0.2035	0.1399	21	16	12	9	10	10	43	30	24	26	21	7	61	56	106	10	18	13	A01	1729008	1735190	+	--	--	unnamed protein product [Brassica rapa]	PP349_ARATH RecName: Full=Pentatricopeptide repeat-containing protein MRL1, chloroplastic; AltName: Full=Protein MATURATION OF RBCL 1; Short=AtMRL1; Flags: Precursor;	A0A8D9GTT2_BRACM SubName: Full=(field mustard) hypothetical protein {ECO:0000313|EMBL:CAG7886299.1};	FOG: PPR repeat	GO:0009507,chloroplast; GO:0048255,mRNA stabilization; GO:0006139,nucleobase-containing compound metabolic process; GO:0006401,RNA catabolic process; GO:0006402,mRNA catabolic process; GO:0006725,cellular aromatic compound metabolic process; GO:0006807,nitrogen compound metabolic process; GO:0008150,biological_process; GO:0008152,metabolic process; GO:0009056,catabolic process; GO:0009057,macromo…	PF13041.9:PPR repeat family	--
BraA01g003500.3.5C	1.8002	1.1327	1.5664	0.2949	0.6996	0.2695	0.6589	1.9119	1.1969	0	0.144	0	13.0263	12.6124	17.7443	0.6035	0.2989	0.1422	13	8	12	2	5	2	5	14	9	0	1	0	83	84	139	4	2	1	A01	1735253	1735567	-	K14488 SAUR family protein | (RefSeq) auxin-responsive protein SAUR21 (A)	ko04075: Plant hormone signal transduction	auxin-induced protein 15A [Brassica rapa]	SAU23_ARATH RecName: Full=Auxin-responsive protein SAUR23 {ECO:0000305}; AltName: Full=Protein SMALL AUXIN UP RNA 23 {ECO:0000303|PubMed:12036261};	M4D507_BRARP SubName: Full=Uncharacterized protein {ECO:0000313|EnsemblPlants:Bra011564.1-P};	--	GO:0005886,plasma membrane; GO:0009734,auxin-activated signaling pathway; GO:0040008,regulation of growth; GO:0009733,response to auxin; GO:0007154,cell communication; GO:0007165,signal transduction; GO:0008150,biological_process; GO:0009719,response to endogenous stimulus; GO:0009725,response to hormone; GO:0009755,hormone-mediated signaling pathway; GO:0009987,cellular process; GO:0010033,respo…	PF02519.17:Auxin responsive protein	--
BraA01g003510.3.5C	1.3463	1.5143	0.6345	0.7167	0.2721	0.786	0.5125	1.195	1.5515	1.0073	0.5602	0.2898	8.8499	9.7805	7.4466	1.0268	0.8718	1.1062	10	11	5	5	2	6	4	9	12	7	4	2	58	67	60	7	6	8	A01	1737457	1737995	-	K14488 SAUR family protein | (RefSeq) auxin-responsive protein SAUR21-like (A)	ko04075: Plant hormone signal transduction	auxin-induced protein 15A [Brassica rapa]	AXX15_SOYBN RecName: Full=Auxin-induced protein X15;	M4D506_BRARP SubName: Full=Uncharacterized protein {ECO:0000313|EnsemblPlants:Bra011563.1-P};	--	GO:0009734,auxin-activated signaling pathway; GO:0007154,cell communication; GO:0007165,signal transduction; GO:0008150,biological_process; GO:0009719,response to endogenous stimulus; GO:0009725,response to hormone; GO:0009733,response to auxin; GO:0009755,hormone-mediated signaling pathway; GO:0009987,cellular process; GO:0010033,response to organic substance; GO:0023052,signaling; GO:0032870,ce…	PF02519.17:Auxin responsive protein	--
BraA01g003550.3.5C	5.3515	4.8525	3.0458	7.2024	6.4278	4.6179	2.8829	3.4853	3.4909	6.4753	7.5621	9.2369	6.4085	6.4595	5.9573	3.7403	3.705	6.2226	53	47	32	67	63	47	30	35	36	60	72	85	56	59	64	34	34	60	A01	1762290	1762721	-	K14488 SAUR family protein | (RefSeq) auxin-responsive protein SAUR50 (A)	ko04075: Plant hormone signal transduction	auxin-responsive protein SAUR50 [Brassica rapa]	ARG7_VIGRR RecName: Full=Indole-3-acetic acid-induced protein ARG7;	M4D502_BRARP SubName: Full=Uncharacterized protein {ECO:0000313|EnsemblPlants:Bra011559.1-P};	--	GO:0009733,response to auxin; GO:0008150,biological_process; GO:0009719,response to endogenous stimulus; GO:0009725,response to hormone; GO:0010033,response to organic substance; GO:0042221,response to chemical; GO:0050896,response to stimulus	PF02519.17:Auxin responsive protein	--
BraA01g003570.3.5C	6.6184	6.9366	5.1081	8.5877	7.5447	8.9157	3.2675	3.6715	4.0322	2.9844	2.7538	2.3818	4.5476	5.2029	5.0527	3.5378	4.4196	3.7813	320	328	262	390	361	443	166	180	203	135	128	107	194	232	265	157	198	178	A01	1765493	1767601	+	K00764 amidophosphoribosyltransferase [EC:2.4.2.14] | (RefSeq) amidophosphoribosyltransferase 2, chloroplastic (A)	ko00230: Purine metabolism; ko00250: Alanine, aspartate and glutamate metabolism; ko01100: Metabolic pathways; ko01110: Biosynthesis of secondary metabolites	hypothetical protein HID58_000341, partial [Brassica napus]	ASE2_ARATH RecName: Full=Amidophosphoribosyltransferase 2, chloroplastic; Short=AtATase2; Short=AtPURF2; Short=PRPP2; EC=2.4.2.14; AltName: Full=Glutamine phosphoribosylpyrophosphate amidotransferase 2; Short=AtGPRAT2; AltName: Full=Protein CHLOROPLAST IMPORT APPARATUS 1; AltName: Full=Protein DIFFERENTIAL DEVELOPMENT OF VASCULAR ASSOCIATED CELLS; Flags: Precursor;	M4D501_BRARP RecName: Full=Amidophosphoribosyltransferase {ECO:0000256|ARBA:ARBA00011941, ECO:0000256|PIRNR:PIRNR000485}; Short=ATase {ECO:0000256|PIRNR:PIRNR000485}; EC=2.4.2.14 {ECO:0000256|ARBA:ARBA00011941, ECO:0000256|PIRNR:PIRNR000485}; AltName: Full=Glutamine phosphoribosylpyrophosphate amidotransferase {ECO:0000256|PIRNR:PIRNR000485};	Glutamine phosphoribosylpyrophosphate amidotransferase	GO:0009507,chloroplast; GO:0009570,chloroplast stroma; GO:0005737,cytoplasm; GO:0009532,plastid stroma; GO:0004044,amidophosphoribosyltransferase activity; GO:0051536,iron-sulfur cluster binding; GO:0046872,metal ion binding; GO:0006189,'de novo' IMP biosynthetic process; GO:0009658,chloroplast organization; GO:0006541,glutamine metabolic process; GO:0009113,purine nucleobase biosynthetic process…	PF13537.9:Glutamine amidotransferase domain	--
BraA01g003590.3.5C	0.9896	0.8469	1.1661	1.2254	1.5761	1.769	0.0102	0.0212	0.0723	0.0805	0.0559	0.0695	0.0244	0.0117	0.0099	0.1289	0.1045	0.232	92	77	115	107	145	169	1	2	7	7	5	6	2	1	1	11	9	21	A01	1774085	1780745	+	K01583 arginine decarboxylase [EC:4.1.1.19] | (RefSeq) arginine decarboxylase 2 (A)	ko00330: Arginine and proline metabolism; ko01100: Metabolic pathways; ko01110: Biosynthesis of secondary metabolites	hypothetical protein BRARA_A00352 [Brassica rapa]	SPE2_ARATH RecName: Full=Arginine decarboxylase 2 {ECO:0000305}; Short=ADC 2 {ECO:0000305}; Short=ARGDC 2 {ECO:0000305}; Short=AtADC2 {ECO:0000303|PubMed:14684170}; EC=4.1.1.19 {ECO:0000305|PubMed:14684170}; AltName: Full=ADC-N {ECO:0000305};	M4D4Z8_BRARP RecName: Full=Arginine decarboxylase {ECO:0000256|ARBA:ARBA00012426, ECO:0000256|RuleBase:RU003740}; EC=4.1.1.19 {ECO:0000256|ARBA:ARBA00012426, ECO:0000256|RuleBase:RU003740};	--	GO:0009507,chloroplast; GO:0005829,cytosol; GO:0008792,arginine decarboxylase activity; GO:0042803,protein homodimerization activity; GO:0006527,arginine catabolic process; GO:0006596,polyamine biosynthetic process; GO:0009446,putrescine biosynthetic process; GO:0033388,putrescine biosynthetic process from arginine; GO:0009737,response to abscisic acid; GO:0009409,response to cold; GO:0009753,res…	PF02784.19:Pyridoxal-dependent decarboxylase, pyridoxal binding domain	--
BraA01g003600.3.5C	2.3272	2.6144	2.4824	2.445	2.5372	3.0243	0.3789	0.2869	0.2941	1.6201	1.7041	1.2029	0.0174	0.083	0.0423	1.4846	1.9332	1.3052	152	167	172	150	164	203	26	19	20	99	107	73	1	5	3	89	117	83	A01	1782887	1785735	+	K01583 arginine decarboxylase [EC:4.1.1.19] | (RefSeq) arginine decarboxylase 2 (A)	ko00330: Arginine and proline metabolism; ko01100: Metabolic pathways; ko01110: Biosynthesis of secondary metabolites	hypothetical protein BRARA_A00353 [Brassica rapa]	SPE2_ARATH RecName: Full=Arginine decarboxylase 2 {ECO:0000305}; Short=ADC 2 {ECO:0000305}; Short=ARGDC 2 {ECO:0000305}; Short=AtADC2 {ECO:0000303|PubMed:14684170}; EC=4.1.1.19 {ECO:0000305|PubMed:14684170}; AltName: Full=ADC-N {ECO:0000305};	M4D4Z7_BRARP RecName: Full=Arginine decarboxylase {ECO:0000256|ARBA:ARBA00012426, ECO:0000256|RuleBase:RU003740}; EC=4.1.1.19 {ECO:0000256|ARBA:ARBA00012426, ECO:0000256|RuleBase:RU003740};	--	GO:0009507,chloroplast; GO:0005829,cytosol; GO:0008792,arginine decarboxylase activity; GO:0042803,protein homodimerization activity; GO:0006527,arginine catabolic process; GO:0006596,polyamine biosynthetic process; GO:0009446,putrescine biosynthetic process; GO:0033388,putrescine biosynthetic process from arginine; GO:0009737,response to abscisic acid; GO:0009409,response to cold; GO:0009753,res…	PF02784.19:Pyridoxal-dependent decarboxylase, pyridoxal binding domain	--
BraA01g003620.3.5C	8.6464	7.4692	7.5323	9.6815	10.9062	9.4581	19.1251	19.9948	19.2705	23.9325	24.0354	23.9379	8.4141	8.5994	7.2288	22.1866	23.6503	21.7122	290	245	268	305	362	326	674	680	673	751	775	746	249	266	263	683	735	709	A01	1788108	1789649	-	--	--	GATA transcription factor 3 [Brassica rapa]	GATA3_ARATH RecName: Full=GATA transcription factor 3; Short=AtGATA-3;	A0A398AI47_BRACM RecName: Full=GATA transcription factor {ECO:0000256|PIRNR:PIRNR016992};	GATA-4/5/6 transcription factors	GO:0005730,nucleolus; GO:0005634,nucleus; GO:0003700,DNA-binding transcription factor activity; GO:0000976,transcription cis-regulatory region binding; GO:0008270,zinc ion binding; GO:0030154,cell differentiation; GO:0007623,circadian rhythm; GO:0045893,positive regulation of DNA-templated transcription; GO:0003674,molecular_function; GO:0140110,transcription regulator activity; GO:0001067,transc…	PF00320.30:GATA zinc finger	C2C2-GATA
BraA01g003650.3.5C	7.9701	8.2538	7.8252	13.799	14.332	13.6033	5.9859	5.9769	5.4779	3.8376	3.2314	3.8367	4.9928	4.6662	4.9766	0.6936	0.742	0.4708	313	317	326	509	557	549	247	238	224	141	122	140	173	169	212	25	27	18	A01	1796348	1799173	-	K00801 farnesyl-diphosphate farnesyltransferase [EC:2.5.1.21] | (RefSeq) inactive squalene synthase 2 (A)	ko00100: Steroid biosynthesis; ko00909: Sesquiterpenoid and triterpenoid biosynthesis; ko01100: Metabolic pathways; ko01110: Biosynthesis of secondary metabolites	inactive squalene synthase 2 [Brassica napus]	FDFT2_ARATH RecName: Full=Inactive squalene synthase 2 {ECO:0000303|PubMed:18236008};	M4D4Z2_BRARP SubName: Full=Uncharacterized protein {ECO:0000313|EnsemblPlants:Bra011549.1-P};	Squalene synthetase	GO:0005789,endoplasmic reticulum membrane; GO:0016021,integral component of membrane; GO:0004310,farnesyl-diphosphate farnesyltransferase activity; GO:0045338,farnesyl diphosphate metabolic process; GO:0016126,sterol biosynthetic process; GO:0003674,molecular_function; GO:0003824,catalytic activity; GO:0004311,farnesyltranstransferase activity; GO:0004659,prenyltransferase activity; GO:0016740,tr…	PF00494.22:Squalene/phytoene synthase	--
BraA01g003670.3.5C	32.269	30.214	29.7114	39.6485	44.2662	49.2912	100.614	106.112	95.494	166.537	187.345	202.117	61.9824	68.8599	64.8578	196.127	202.576	178.921	344	315	336	397	467	540	1127	1147	1060	1661	1920	2002	583	677	750	1919	2001	1857	A01	1804084	1805580	+	--	--	uncharacterized protein LOC103836256 [Brassica rapa]	--	M4D4Z0_BRARP SubName: Full=Uncharacterized protein {ECO:0000313|EnsemblPlants:Bra011547.1-P};	--	--	--	--
BraA01g003690.3.5C	55.6476	61.0121	60.6745	43.2741	43.8377	40.3081	159.011	155.379	156.63	119.354	108.599	118.4	101.402	91.406	94.6582	111.025	108.736	107.998	1647	1766	1905	1203	1284	1226	4945	4663	4827	3305	3090	3256	2648	2495	3039	3016	2982	3112	A01	1816751	1818041	-	K25786 bZIP transcription factor 1/2/11/44/53 | (RefSeq) bZIP transcription factor 11 (A)	--	unnamed protein product [Brassica napus]	BZP11_ARATH RecName: Full=bZIP transcription factor 11 {ECO:0000305}; Short=AtbZIP11 {ECO:0000303|PubMed:11906833}; AltName: Full=G-box-binding factor 6 {ECO:0000303|Ref.3}; AltName: Full=bZIP transcription factor ATB2 {ECO:0000303|PubMed:9620274};	M4D4Y8_BRARP RecName: Full=BZIP domain-containing protein {ECO:0000259|PROSITE:PS50217};	--	GO:0005634,nucleus; GO:0003700,DNA-binding transcription factor activity; GO:0046982,protein heterodimerization activity; GO:0043565,sequence-specific DNA binding; GO:0000976,transcription cis-regulatory region binding; GO:0017148,negative regulation of translation; GO:0045893,positive regulation of DNA-templated transcription; GO:0009744,response to sucrose; GO:0080149,sucrose induced translatio…	PF00170.24:bZIP transcription factor	bZIP
BraA01g003700.3.5C	5.3201	5.9526	5.3564	5.4565	6.755	7.02	4.1354	3.9832	4.3871	7.7704	8.1416	6.6251	1.7679	2.1142	1.7975	3.7631	2.7355	3.7478	191	209	204	184	240	259	156	145	164	261	281	221	56	70	70	124	91	131	A01	1822586	1825552	-	K26544 phosphatidylinositol/phosphatidylcholine transfer protein | (RefSeq) phosphatidylinositol/phosphatidylcholine transfer protein SFH1 (A)	--	unnamed protein product [Brassica rapa]	SFH1_ARATH RecName: Full=Phosphatidylinositol/phosphatidylcholine transfer protein SFH1; AltName: Full=Phosphatidylinositol transfer protein 1; Short=AtPITP1; AltName: Full=Protein CAN OF WORMS1; AltName: Full=Protein SEC FOURTEEN HOMOLOGS 1; Short=AtSFH1; AltName: Full=Protein SHORT ROOT HAIR 1;	A0A3P5Z1J5_BRACM SubName: Full=(field mustard) hypothetical protein {ECO:0000313|EMBL:CAG7886323.1};	Phosphatidylinositol transfer protein SEC14 and related proteins	GO:0000139,Golgi membrane; GO:0005886,plasma membrane; GO:0035619,root hair tip; GO:0009932,cell tip growth; GO:0015031,protein transport; GO:0010053,root epidermal cell differentiation; GO:0048768,root hair cell tip growth; GO:0048767,root hair elongation; GO:0000902,cell morphogenesis; GO:0008150,biological_process; GO:0009653,anatomical structure morphogenesis; GO:0009826,unidimensional cell g…	PF00650.23:CRAL/TRIO domain	--
BraA01g003720.3.5C	0.6891	1.2683	0.5197	0.1467	0.5571	0.0671	3.2791	3.4659	4.3016	5.0084	3.799	5.6364	0.3124	0.2989	0.8258	5.781	4.0159	5.096	10	18	8	2	8	1	50	51	65	68	53	76	4	4	13	77	54	72	A01	1835635	1836267	-	--	--	uncharacterized protein LOC103837022 [Brassica rapa]	--	M4D4Y5_BRARP RecName: Full=DUF4408 domain-containing protein {ECO:0000259|Pfam:PF14364};	--	GO:0016021,integral component of membrane; GO:0005575,cellular_component; GO:0016020,membrane; GO:0031224,intrinsic component of membrane; GO:0110165,cellular anatomical entity	PF14364.9:Domain of unknown function (DUF4408)	--
BraA01g003740.3.5C	16.3159	14.1791	16.41	7.0822	7.6248	8.6629	10.0791	10.6403	10.8065	11.6025	12.4964	13.9625	9.1522	9.1148	8.5122	9.2308	11.5367	8.3282	493	419	526	201	228	269	320	326	340	328	363	392	244	254	279	256	323	245	A01	1842807	1844299	-	K23050 phenylcoumaran benzylic ether reductase [EC:1.3.1.-] | (RefSeq) isoflavone reductase homolog P3 (A)	--	probable pinoresinol-lariciresinol reductase 3 [Brassica rapa]	PILR3_ARATH RecName: Full=Probable pinoresinol-lariciresinol reductase 3; Short=AtPLR3; EC=1.23.1.-; AltName: Full=lariciresinol reductase;	M4D4Y4_BRARP RecName: Full=NmrA domain-containing protein {ECO:0000259|Pfam:PF05368};	--	GO:0010283,pinoresinol reductase activity; GO:1900057,positive regulation of leaf senescence; GO:0033194,response to hydroperoxide; GO:0003674,molecular_function; GO:0003824,catalytic activity; GO:0016491,oxidoreductase activity; GO:0016627,oxidoreductase activity, acting on the CH-CH group of donors; GO:0016628,oxidoreductase activity, acting on the CH-CH group of donors, NAD or NADP as acceptor…	PF05368.16:NmrA-like family	--
BraA01g003750.3.5C	5.3552	6.5946	5.2382	14.5909	12.0738	12.6075	7.371	7.6666	7.134	18.5258	16.4719	16.7949	6.2	4.8389	3.9017	10.2577	10.0987	10.0547	186	224	193	476	415	450	269	270	258	602	550	542	190	155	147	327	325	340	A01	1845253	1847229	-	K12126 phytochrome-interacting factor 3 | (RefSeq) transcription factor PIF3 isoform X1 (A)	ko04075: Plant hormone signal transduction; ko04712: Circadian rhythm - plant	transcription factor bHLH63 [Brassica rapa]	BH063_ARATH RecName: Full=Transcription factor bHLH63; AltName: Full=Basic helix-loop-helix protein 63; Short=AtbHLH63; Short=bHLH 63; AltName: Full=Protein CRYPTOCHROME INTERACTING BASIC-HELIX-LOOP-HELIX 1; AltName: Full=Transcription factor EN 84; AltName: Full=bHLH transcription factor bHLH063;	A0A679KD86_BRACM RecName: Full=BHLH domain-containing protein {ECO:0000259|PROSITE:PS50888};	--	GO:0005634,nucleus; GO:0003677,DNA binding; GO:0003700,DNA-binding transcription factor activity; GO:0046983,protein dimerization activity; GO:0009908,flower development; GO:0045824,negative regulation of innate immune response; GO:0009911,positive regulation of flower development; GO:0009637,response to blue light; GO:0006351,DNA-templated transcription; GO:0003674,molecular_function; GO:0003676…	PF00010.29:Helix-loop-helix DNA-binding domain	bHLH
BraA01g003790.3.5C	8.5692	8.4883	9.5831	7.2225	6.2036	7.1225	34.5662	34.5672	35.1856	20.3959	19.2715	18.9041	41.4786	39.6505	40.3764	30.2673	30.3132	30.7851	864	837	1025	684	619	738	3662	3534	3694	1924	1868	1771	3690	3687	4416	2801	2832	3022	A01	1859838	1864329	+	K19891 glucan endo-1,3-beta-glucosidase 1/2/3 [EC:3.2.1.39] | (RefSeq) glucan endo-1,3-beta-glucosidase 3 (A)	ko00500: Starch and sucrose metabolism; ko01100: Metabolic pathways	glucan endo-1,3-beta-glucosidase 7 [Brassica rapa]	E137_ARATH RecName: Full=Glucan endo-1,3-beta-glucosidase 7; EC=3.2.1.39; AltName: Full=(1->3)-beta-glucan endohydrolase 7; Short=(1->3)-beta-glucanase 7; AltName: Full=Beta-1,3-endoglucanase 7; Short=Beta-1,3-glucanase 7; Flags: Precursor;	M4D4Y0_BRARP RecName: Full=Glucan endo-1,3-beta-D-glucosidase {ECO:0000256|ARBA:ARBA00012780}; EC=3.2.1.39 {ECO:0000256|ARBA:ARBA00012780};	--	GO:0046658,anchored component of plasma membrane; GO:0005576,extracellular region; GO:0042973,glucan endo-1,3-beta-D-glucosidase activity; GO:0005975,carbohydrate metabolic process; GO:0071555,cell wall organization; GO:0003674,molecular_function; GO:0003824,catalytic activity; GO:0004553,hydrolase activity, hydrolyzing O-glycosyl compounds; GO:0008422,beta-glucosidase activity; GO:0015926,glucos…	PF00332.21:Glycosyl hydrolases family 17	--
BraA01g003800.3.5C	29.398	27.6454	28.2377	23.0786	23.9151	24.8888	39.973	41.3698	41.6619	21.4678	23.7075	20.7313	37.9198	41.6291	40.1874	35.0072	32.8153	34.3649	1108	1019	1129	817	892	964	1583	1581	1635	757	859	726	1261	1447	1643	1211	1146	1261	A01	1864857	1867445	+	K04536 guanine nucleotide-binding protein G(I)/G(S)/G(T) subunit beta-1 | (RefSeq) guanine nucleotide-binding protein subunit beta (A)	--	guanine nucleotide-binding protein subunit beta [Brassica rapa]	GBB_ARATH RecName: Full=Guanine nucleotide-binding protein subunit beta; AltName: Full=AGB1; AltName: Full=transducin;	M4D4X9_BRARP SubName: Full=Uncharacterized protein {ECO:0000313|EnsemblPlants:Bra011536.1-P};	G-protein beta subunit	GO:0080008,Cul4-RING E3 ubiquitin ligase complex; GO:0005737,cytoplasm; GO:0005783,endoplasmic reticulum; GO:0005834,heterotrimeric G-protein complex; GO:0005634,nucleus; GO:0005886,plasma membrane; GO:0003924,GTPase activity; GO:0030159,signaling receptor complex adaptor activity; GO:0009738,abscisic acid-activated signaling pathway; GO:0050832,defense response to fungus; GO:0030968,endoplasmic …	PF00400.35:WD domain, G-beta repeat	--
BraA01g003840.3.5C	7.7173	7.7767	8.8563	15.8371	21.1342	15.7809	8.4091	7.1697	11.171	6.4554	6.3987	7.7038	6.2113	7.7615	8.9703	6.4584	10.26	7.1224	69	68	84	133	187	145	79	65	104	54	55	64	49	64	87	53	85	62	A01	1883686	1884075	-	--	--	uncharacterized protein LOC103838162 [Brassica rapa]	--	M4D4X4_BRARP SubName: Full=Uncharacterized protein {ECO:0000313|EnsemblPlants:Bra011531.1-P};	--	--	--	--
BraA01g003860.3.5C	141.653	144.314	134.959	74.5155	67.6647	73.029	458.808	455.798	452.616	64.9731	57.3477	62.7652	394.097	384.291	393.599	284.972	294.188	277.161	3556	3543	3594	1757	1681	1884	12102	11602	11831	1526	1384	1464	8729	8897	10718	6566	6843	6774	A01	1889681	1890775	-	K09286 EREBP-like factor | (RefSeq) ethylene-responsive transcription factor 11 (A)	--	ethylene-responsive transcription factor ERF109 [Brassica rapa]	EF109_ARATH RecName: Full=Ethylene-responsive transcription factor ERF109;	A0A816XKK1_BRANA SubName: Full=(rape) hypothetical protein {ECO:0000313|EMBL:CAF2147029.1};	--	GO:0005634,nucleus; GO:0003700,DNA-binding transcription factor activity; GO:0000976,transcription cis-regulatory region binding; GO:0051301,cell division; GO:0050832,defense response to fungus; GO:0009873,ethylene-activated signaling pathway; GO:0010087,phloem or xylem histogenesis; GO:0010928,regulation of auxin mediated signaling pathway; GO:0090357,regulation of tryptophan metabolic process; …	PF00847.23:AP2 domain	AP2/ERF-ERF
BraA01g003870.3.5C	11.319	10.4447	12.3182	12.9326	12.6465	9.9397	20.7567	17.6066	17.6756	10.7211	9.2851	6.6357	38.0687	39.3141	45.5564	24.1632	19.4657	18.4314	123	111	142	132	136	111	237	194	200	109	97	67	365	394	537	241	196	195	A01	1893779	1894636	-	K13126 polyadenylate-binding protein | (RefSeq) 30S ribosomal protein 2, chloroplastic (A)	ko03015: mRNA surveillance pathway; ko03018: RNA degradation	hypothetical protein IGI04_008237 [Brassica rapa subsp. trilocularis]	CP33_ARATH RecName: Full=RNA-binding protein CP33, chloroplastic {ECO:0000305}; AltName: Full=Protein PIGMENT DEFECTIVE 322; Flags: Precursor;	M4D4X1_BRARP RecName: Full=RRM domain-containing protein {ECO:0000259|PROSITE:PS50102};	FOG: RRM domain	GO:0009507,chloroplast; GO:0009570,chloroplast stroma; GO:0005829,cytosol; GO:0009579,thylakoid; GO:0003729,mRNA binding; GO:0003723,RNA binding; GO:0031425,chloroplast RNA processing; GO:1901259,chloroplast rRNA processing; GO:0006397,mRNA processing; GO:0003674,molecular_function; GO:0003676,nucleic acid binding; GO:0005488,binding; GO:0097159,organic cyclic compound binding; GO:1901363,heteroc…	PF00076.25:RNA recognition motif. (a.k.a. RRM, RBD, or RNP domain)	--
BraA01g003880.3.5C	24.6607	25.407	25.061	16.3617	14.5858	14.3673	37.6177	38.7264	38.1807	16.3032	15.8363	14.1902	29.1381	27.4561	27.3419	33.8788	34.3338	34.1956	1717	1730	1851	1070	1005	1028	2752	2734	2768	1062	1060	918	1790	1763	2065	2165	2215	2318	A01	1899622	1903047	-	K19729 guanine nucleotide-binding protein G(t) subunit alpha 3 | (RefSeq) guanine nucleotide-binding protein alpha-1 subunit (A)	--	extra-large guanine nucleotide-binding protein 2 [Brassica rapa]	XLG2_ARATH RecName: Full=Extra-large guanine nucleotide-binding protein 2; AltName: Full=Extra-large GTP-binding protein 2; Short=Extra-large G-protein 2;	A0A816XM81_BRANA SubName: Full=(rape) hypothetical protein {ECO:0000313|EMBL:CAF2147033.1};	G-protein alpha subunit (small G protein superfamily)	GO:0005834,heterotrimeric G-protein complex; GO:0005634,nucleus; GO:0001664,G protein-coupled receptor binding; GO:0031683,G-protein beta/gamma-subunit complex binding; GO:0005525,GTP binding; GO:0003924,GTPase activity; GO:0046872,metal ion binding; GO:0007188,adenylate cyclase-modulating G protein-coupled receptor signaling pathway; GO:0042742,defense response to bacterium; GO:0009617,response …	PF00503.23:G-protein alpha subunit	--
BraA01g003890.3.5C	0.939	0.4646	0.6853	0.2257	0.1837	0.2063	1.4991	1.0456	0.7564	0.259	0.2206	0.2934	1.6136	1.2481	1.0891	0.33	0.2615	0.1556	31	15	24	7	6	7	52	35	26	8	7	9	47	38	39	10	8	5	A01	1904494	1905933	-	--	--	protein JINGUBANG [Brassica rapa]	JGB_ARATH RecName: Full=Protein JINGUBANG {ECO:0000303|PubMed:27468890};	M4D4W8_BRARP SubName: Full=Uncharacterized protein {ECO:0000313|EnsemblPlants:Bra011525.1-P};	FOG: WD40 repeat	GO:0005737,cytoplasm; GO:0005634,nucleus; GO:0009846,pollen germination; GO:0000003,reproduction; GO:0008150,biological_process; GO:0009856,pollination; GO:0022414,reproductive process; GO:0032501,multicellular organismal process; GO:0044706,multi-multicellular organism process; GO:0005575,cellular_component; GO:0005622,intracellular anatomical structure; GO:0110165,cellular anatomical entity; GO…	PF00400.35:WD domain, G-beta repeat	--
BraA01g003910.3.5C	7.7892	5.708	7.7097	4.7914	6.4716	7.6637	3.5006	2.4326	3.1585	2.6826	2.7458	3.7724	4.5612	3.566	5.4254	3.6303	3.129	2.7557	180	129	189	104	148	182	85	57	76	58	61	81	93	76	136	77	67	62	A01	1912427	1914361	-	K22857 EEF1A lysine methyltransferase 4 [EC:2.1.1.-] | (RefSeq) EEF1A lysine methyltransferase 4 (A)	--	EEF1A lysine methyltransferase 4 [Brassica rapa]	--	M4D4W6_BRARP RecName: Full=Methyltranfer_dom domain-containing protein {ECO:0000259|Pfam:PF13847};	Predicted spermine/spermidine synthase	--	PF13847.9:Methyltransferase domain	--
BraA01g003920.3.5C	10.257	11.1295	10.9032	17.571	17.2282	18.2363	29.415	28.0063	25.7006	13.5872	14.6134	16.8815	12.7689	14.4345	13.5045	7.3411	7.9195	8.6299	376	399	424	605	625	687	1133	1041	981	466	515	575	413	488	537	247	269	308	A01	1915156	1917620	+	K03527 4-hydroxy-3-methylbut-2-en-1-yl diphosphate reductase [EC:1.17.7.4] | (RefSeq) 4-hydroxy-3-methylbut-2-enyl diphosphate reductase, chloroplastic (A)	ko00900: Terpenoid backbone biosynthesis; ko01100: Metabolic pathways; ko01110: Biosynthesis of secondary metabolites	4-hydroxy-3-methylbut-2-enyl diphosphate reductase, chloroplastic [Brassica rapa]	ISPH_ARATH RecName: Full=4-hydroxy-3-methylbut-2-enyl diphosphate reductase, chloroplastic {ECO:0000305}; EC=1.17.7.4 {ECO:0000305|PubMed:15863698}; AltName: Full=Protein CHLOROPLAST BIOGENESIS 6 {ECO:0000303|PubMed:15659625}; Flags: Precursor;	M4D4W5_BRARP SubName: Full=Uncharacterized protein {ECO:0000313|EnsemblPlants:Bra011522.1-P};	--	GO:0009507,chloroplast; GO:0009570,chloroplast stroma; GO:0005886,plasma membrane; GO:0051539,4 iron, 4 sulfur cluster binding; GO:0051745,4-hydroxy-3-methylbut-2-en-1-yl diphosphate reductase activity; GO:0046429,4-hydroxy-3-methylbut-2-en-1-yl diphosphate synthase activity; GO:0046872,metal ion binding; GO:0050992,dimethylallyl diphosphate biosynthetic process; GO:0019288,isopentenyl diphosphat…	PF02401.21:LytB protein	--
BraA01g004000.3.5C	41.4247	44.2621	41.6629	31.6822	30.3766	31.458	15.3906	17.7712	15.9467	9.4911	9.0865	10.6602	48.8643	42.8504	44.245	11.2951	12.7778	13.1545	2869	2998	3061	2061	2082	2239	1120	1248	1150	615	605	686	2986	2737	3324	718	820	887	A01	1941069	1946285	-	K15923 alpha-L-fucosidase 2 [EC:3.2.1.51] | (RefSeq) alpha-L-fucosidase 2 (A)	ko00511: Other glycan degradation	alpha-L-fucosidase 2 [Brassica rapa]	FUCO2_ARATH RecName: Full=Alpha-L-fucosidase 2; EC=3.2.1.51; AltName: Full=Alpha-1,2-fucosidase 2; AltName: Full=Alpha-L-fucosidase 95A; Short=AtFuc95A; AltName: Full=Alpha-L-fucoside fucohydrolase 2; AltName: Full=Protein ALTERED XYLOGLUCAN 8; Flags: Precursor;	A0A398AQE9_BRACM RecName: Full=Glyco_hyd_65N_2 domain-containing protein {ECO:0000259|Pfam:PF14498};	--	GO:0048046,apoplast; GO:0047513,1,2-alpha-L-fucosidase activity; GO:0004560,alpha-L-fucosidase activity; GO:0005975,carbohydrate metabolic process; GO:0003674,molecular_function; GO:0003824,catalytic activity; GO:0004553,hydrolase activity, hydrolyzing O-glycosyl compounds; GO:0015928,fucosidase activity; GO:0016787,hydrolase activity; GO:0016798,hydrolase activity, acting on glycosyl bonds; GO:0…	PF14498.9:Glycosyl hydrolase family 65, N-terminal domain	--
BraA01g004010.3.5C	2.9392	2.5898	1.5033	2.5633	2.5909	1.8256	9.374	8.7887	8.1981	8.0545	9.3347	7.9083	3.3312	3.2548	3.1997	4.8376	4.0832	4.8496	94	81	51	77	82	60	315	285	273	241	287	235	94	96	111	142	121	151	A01	1949829	1951223	-	K15397 3-ketoacyl-CoA synthase [EC:2.3.1.199] | (RefSeq) 3-ketoacyl-CoA synthase 16 (A)	ko00062: Fatty acid elongation; ko01100: Metabolic pathways; ko01110: Biosynthesis of secondary metabolites; ko04626: Plant-pathogen interaction	3-ketoacyl-CoA synthase 16 [Brassica rapa]	KCS16_ARATH RecName: Full=3-ketoacyl-CoA synthase 16 {ECO:0000303|PubMed:18465198}; Short=KCS-16 {ECO:0000303|PubMed:18465198}; EC=2.3.1.199 {ECO:0000305}; AltName: Full=Very long-chain fatty acid condensing enzyme 16 {ECO:0000303|PubMed:18465198}; Short=VLCFA condensing enzyme 16 {ECO:0000303|PubMed:18465198}; Flags: Precursor;	M4D4V6_BRARP RecName: Full=3-ketoacyl-CoA synthase {ECO:0000256|PIRNR:PIRNR036417}; EC=2.3.1.- {ECO:0000256|PIRNR:PIRNR036417};	--	GO:0016021,integral component of membrane; GO:0102756,very-long-chain 3-ketoacyl-CoA synthase activity; GO:0006633,fatty acid biosynthetic process; GO:0009416,response to light stimulus; GO:0003674,molecular_function; GO:0003824,catalytic activity; GO:0016740,transferase activity; GO:0016746,acyltransferase activity; GO:0016747,acyltransferase activity, transferring groups other than amino-acyl g…	PF08392.15:FAE1/Type III polyketide synthase-like protein	--
BraA01g004030.3.5C	2.8507	2.2796	2.3772	2.0817	2.1974	1.956	3.4957	4.2351	4.3874	0.5078	0.5512	0.531	18.4121	17.9319	17.5369	2.0507	2.2285	2.4963	156	122	138	107	119	110	201	235	250	26	29	27	889	905	1041	103	113	133	A01	1955670	1958789	-	K00128 aldehyde dehydrogenase (NAD+) [EC:1.2.1.3] | (RefSeq) aldehyde dehydrogenase family 3 member I1, chloroplastic (A)	ko00010: Glycolysis / Gluconeogenesis; ko00053: Ascorbate and aldarate metabolism; ko00071: Fatty acid degradation; ko00280: Valine, leucine and isoleucine degradation; ko00310: Lysine degradation; ko00330: Arginine and proline metabolism; ko00340: Histidine metabolism; ko00380: Tryptophan metabolism; ko00410: beta-Alanine metabolism; ko00561: Glycerolipid metabolism; ko00620: Pyruvate metabolism…	hypothetical protein BRARA_A00396 [Brassica rapa]	AL3I1_ARATH RecName: Full=Aldehyde dehydrogenase family 3 member I1, chloroplastic; Short=AtALDH3; Short=Ath-ALDH3; EC=1.2.1.3; Flags: Precursor;	M4D4V4_BRARP RecName: Full=Aldehyde dehydrogenase {ECO:0000256|PIRNR:PIRNR036492};	Aldehyde dehydrogenase	GO:0009507,chloroplast; GO:0009941,chloroplast envelope; GO:0005737,cytoplasm; GO:0005886,plasma membrane; GO:0009536,plastid; GO:0004028,3-chloroallyl aldehyde dehydrogenase activity; GO:0004029,aldehyde dehydrogenase (NAD+) activity; GO:0033721,aldehyde dehydrogenase (NADP+) activity; GO:0043878,glyceraldehyde-3-phosphate dehydrogenase (NAD+) (non-phosphorylating) activity; GO:0006081,cellular …	PF00171.25:Aldehyde dehydrogenase family	--
BraA01g004040.3.5C	55.7648	58.3335	60.2875	44.4077	42.9896	46.5985	117.142	117.624	112.443	47.8091	48.91	45.8622	73.4674	80.1071	77.8644	46.9571	45.4649	43.6975	1607	1644	1843	1202	1226	1380	3547	3437	3374	1289	1355	1228	1868	2129	2434	1242	1214	1226	A01	1959861	1961854	+	K00083 cinnamyl-alcohol dehydrogenase [EC:1.1.1.195] | (RefSeq) cinnamyl alcohol dehydrogenase 5 (A)	ko00940: Phenylpropanoid biosynthesis; ko01100: Metabolic pathways; ko01110: Biosynthesis of secondary metabolites	cinnamyl alcohol dehydrogenase 5 [Brassica rapa]	CADH5_ARATH RecName: Full=Cinnamyl alcohol dehydrogenase 5 {ECO:0000303|PubMed:14745009}; Short=AtCAD5 {ECO:0000303|PubMed:14745009}; EC=1.1.1.195 {ECO:0000269|PubMed:14745009}; AltName: Full=Cinnamyl alcohol dehydrogenase D {ECO:0000303|PubMed:15937231};	M4D4V3_BRARP RecName: Full=PKS_ER domain-containing protein {ECO:0000259|SMART:SM00829};	Alcohol dehydrogenase, class V	GO:0005829,cytosol; GO:0045551,cinnamyl-alcohol dehydrogenase activity; GO:0016616,oxidoreductase activity, acting on the CH-OH group of donors, NAD or NADP as acceptor; GO:0052747,sinapyl alcohol dehydrogenase activity; GO:0008270,zinc ion binding; GO:0009809,lignin biosynthetic process; GO:0003674,molecular_function; GO:0003824,catalytic activity; GO:0016491,oxidoreductase activity; GO:0016614,…	PF08240.15:Alcohol dehydrogenase GroES-like domain	--
BraA01g004050.3.5C	5.2707	5.5752	3.0839	5.6115	5.5096	7.9585	6.227	4.1226	5.2364	8.3532	6.0497	6.455	4.3257	1.7736	2.1781	9.7029	10.9842	7.0937	29	30	18	29	30	45	36	23	30	43	32	33	21	9	13	49	56	38	A01	1963002	1963409	-	K00895 diphosphate-dependent phosphofructokinase [EC:2.7.1.90] | (RefSeq) pyrophosphate--fructose 6-phosphate 1-phosphotransferase subunit beta 1 (A)	ko00010: Glycolysis / Gluconeogenesis; ko00030: Pentose phosphate pathway; ko00051: Fructose and mannose metabolism; ko01100: Metabolic pathways; ko01110: Biosynthesis of secondary metabolites	hypothetical protein IGI04_036628 [Brassica rapa subsp. trilocularis]	PFPB1_ARATH RecName: Full=Pyrophosphate--fructose 6-phosphate 1-phosphotransferase subunit beta 1 {ECO:0000255|HAMAP-Rule:MF_03185}; Short=PFP 1 {ECO:0000255|HAMAP-Rule:MF_03185}; EC=2.7.1.90 {ECO:0000255|HAMAP-Rule:MF_03185}; AltName: Full=6-phosphofructokinase, pyrophosphate dependent 1 {ECO:0000255|HAMAP-Rule:MF_03185}; AltName: Full=PPi-PFK 1 {ECO:0000255|HAMAP-Rule:MF_03185}; AltName: Full=P…	A0A816II11_BRANA SubName: Full=(rape) hypothetical protein {ECO:0000313|EMBL:CAF1710256.1}; Flags: Fragment;	Pyrophosphate-dependent phosphofructo-1-kinase	GO:0005829,cytosol; GO:0009505,plant-type cell wall; GO:0003872,6-phosphofructokinase activity; GO:0005524,ATP binding; GO:0047334,diphosphate-fructose-6-phosphate 1-phosphotransferase activity; GO:0046872,metal ion binding; GO:0008443,phosphofructokinase activity; GO:0006002,fructose 6-phosphate metabolic process; GO:0015979,photosynthesis; GO:0009749,response to glucose; GO:0003674,molecular_fu…	--	--
BraA01g004070.3.5C	7.5452	8.0347	8.5856	11.2178	11.2786	10.0501	5.5804	5.7387	6.9318	7.4125	7.3067	8.8253	18.9416	17.3631	17.9039	7.637	7.356	7.5206	507	528	612	708	750	694	394	391	485	466	472	551	1123	1076	1305	471	458	492	A01	1969192	1972122	+	K13418 somatic embryogenesis receptor kinase 1 [EC:2.7.10.1 2.7.11.1] | (RefSeq) somatic embryogenesis receptor kinase 1 (A)	--	hypothetical protein HID58_000382, partial [Brassica napus]	RPKL_ARATH RecName: Full=Receptor protein kinase-like protein At4g34220; Flags: Precursor;	M4D4V1_BRARP RecName: Full=Protein kinase domain-containing protein {ECO:0000259|PROSITE:PS50011};	--	GO:0016021,integral component of membrane; GO:0005886,plasma membrane; GO:0005524,ATP binding; GO:0042631,cellular response to water deprivation; GO:0009789,positive regulation of abscisic acid-activated signaling pathway; GO:0010030,positive regulation of seed germination; GO:0006468,protein phosphorylation; GO:0000166,nucleotide binding; GO:0003674,molecular_function; GO:0005488,binding; GO:001…	PF00069.28:Protein kinase domain	--
BraA01g004090.3.5C	97.4807	97.3519	96.4281	127.055	128.842	134.285	26.7453	26.0822	27.9859	33.6508	36.6454	33.5819	46.7816	46.9468	47.2609	25.5735	26.4978	26.0543	6948	6786	7291	8506	9088	9836	2003	1885	2077	2244	2511	2224	2942	3086	3654	1673	1750	1808	A01	1975815	1979009	+	K00058 D-3-phosphoglycerate dehydrogenase / 2-oxoglutarate reductase [EC:1.1.1.95 1.1.1.399] | (RefSeq) D-3-phosphoglycerate dehydrogenase 1, chloroplastic (A)	ko00260: Glycine, serine and threonine metabolism; ko00270: Cysteine and methionine metabolism; ko01100: Metabolic pathways; ko01110: Biosynthesis of secondary metabolites; ko01200: Carbon metabolism; ko01230: Biosynthesis of amino acids	D-3-phosphoglycerate dehydrogenase 1, chloroplastic [Brassica rapa]	SERA1_ARATH RecName: Full=D-3-phosphoglycerate dehydrogenase 1, chloroplastic; EC=1.1.1.95 {ECO:0000269|PubMed:24368794}; AltName: Full=Protein EMBRYO SAC DEVELOPMENT ARREST 9; Flags: Precursor;	A0A398AQ68_BRACM RecName: Full=D-3-phosphoglycerate dehydrogenase {ECO:0000256|RuleBase:RU363003}; EC=1.1.1.95 {ECO:0000256|RuleBase:RU363003};	D-3-phosphoglycerate dehydrogenase, D-isomer-specific 2-hydroxy acid dehydrogenase superfamily	GO:0009507,chloroplast; GO:0009570,chloroplast stroma; GO:0005739,mitochondrion; GO:0005886,plasma membrane; GO:0009536,plastid; GO:0005524,ATP binding; GO:0051287,NAD binding; GO:0004617,phosphoglycerate dehydrogenase activity; GO:0009793,embryo development ending in seed dormancy; GO:0006564,L-serine biosynthetic process; GO:0009561,megagametogenesis; GO:0009555,pollen development; GO:0000096,s…	PF02826.22:D-isomer specific 2-hydroxyacid dehydrogenase, NAD binding domain	--
BraA01g004160.3.5C	55.3578	62.3703	54.2284	48.2291	40.8442	38.4618	65.4565	63.4446	60.7149	37.6977	33.9801	33.5532	38.7139	35.5386	34.2388	104.855	98.51	121.153	2042	2250	2122	1671	1491	1458	2537	2373	2332	1301	1205	1150	1260	1209	1370	3550	3367	4351	A01	2004160	2006855	-	K12486 stromal membrane-associated protein | (RefSeq) probable ADP-ribosylation factor GTPase-activating protein AGD11 isoform X1 (A)	ko04144: Endocytosis	protein SRC2 homolog [Brassica rapa]	ERG3_ORYSI RecName: Full=Elicitor-responsive protein 3; AltName: Full=16 kDa phloem protein; AltName: Full=RPP16;	M4D4U3_BRARP RecName: Full=C2 domain-containing protein {ECO:0000259|PROSITE:PS50004};	Predicted Ca2+-dependent phospholipid-binding protein	GO:0005737,cytoplasm; GO:0046872,metal ion binding; GO:0003674,molecular_function; GO:0005488,binding; GO:0043167,ion binding; GO:0043169,cation binding; GO:0005575,cellular_component; GO:0005622,intracellular anatomical structure; GO:0110165,cellular anatomical entity	PF00168.33:C2 domain	--
BraA01g004190.3.5C	9.4062	10.1413	8.9588	4.4105	4.1861	3.5331	22.5193	22.4224	22.2796	8.1003	6.5651	6.8189	10.6884	9.7236	9.6823	1.885	1.7357	1.6269	386	407	390	170	170	149	971	933	952	311	259	260	387	368	431	71	66	65	A01	2013016	2014805	+	K23260 scopoletin glucosyltransferase [EC:2.4.1.128] | (RefSeq) UDP-glycosyltransferase 73B3-like isoform X1 (A)	ko00999: Biosynthesis of various plant secondary metabolites; ko01110: Biosynthesis of secondary metabolites	UDP-glycosyltransferase 73B3 isoform X1 [Brassica rapa]	U73B3_ARATH RecName: Full=UDP-glycosyltransferase 73B3; EC=2.4.1.-; AltName: Full=Flavonol 3-O-glucosyltransferase UGT73B3; EC=2.4.1.91;	M4D4T7_BRARP RecName: Full=Glycosyltransferase {ECO:0000256|RuleBase:RU362057}; EC=2.4.1.- {ECO:0000256|RuleBase:RU362057};	UDP-glucuronosyl and UDP-glucosyl transferase	GO:0102360,daphnetin 3-O-glucosyltransferase activity; GO:0047893,flavonol 3-O-glucosyltransferase activity; GO:0102425,myricetin 3-O-glucosyltransferase activity; GO:0080043,quercetin 3-O-glucosyltransferase activity; GO:0035251,UDP-glucosyltransferase activity; GO:0071456,cellular response to hypoxia; GO:0006952,defense response; GO:0051707,response to other organism; GO:0003674,molecular_funct…	PF00201.21:UDP-glucoronosyl and UDP-glucosyl transferase	--
BraA01g004200.3.5C	0.0313	0.1758	0.0147	0	0	0	0.4315	0.4317	0.7207	0	0	0	0.1949	0.1865	0.0865	0	0	0	2	11	1	0	0	0	29	28	48	0	0	0	11	11	6	0	0	0	A01	2014946	2017780	-	--	--	unnamed protein product, partial [Brassica rapa]	--	M4D4T6_BRARP SubName: Full=Uncharacterized protein {ECO:0000313|EnsemblPlants:Bra011491.1-P};	--	--	--	--
BraA01g004210.3.5C	2.7262	2.9425	2.8269	2.193	2.4487	1.5622	0.6054	0.6572	0.4655	1.716	1.2919	1.2388	0.6866	0.427	0.3072	1.6171	2.1249	1.8045	90	95	99	68	80	53	21	22	16	53	41	38	20	13	11	49	65	58	A01	2022292	2024021	+	K23260 scopoletin glucosyltransferase [EC:2.4.1.128] | (RefSeq) UDP-glycosyltransferase 73B3 (A)	ko00999: Biosynthesis of various plant secondary metabolites; ko01110: Biosynthesis of secondary metabolites	UDP-glycosyltransferase 73B3 [Brassica rapa]	U73B3_ARATH RecName: Full=UDP-glycosyltransferase 73B3; EC=2.4.1.-; AltName: Full=Flavonol 3-O-glucosyltransferase UGT73B3; EC=2.4.1.91;	M4D4T5_BRARP RecName: Full=Glycosyltransferase {ECO:0000256|RuleBase:RU362057}; EC=2.4.1.- {ECO:0000256|RuleBase:RU362057};	UDP-glucuronosyl and UDP-glucosyl transferase	GO:0102360,daphnetin 3-O-glucosyltransferase activity; GO:0047893,flavonol 3-O-glucosyltransferase activity; GO:0102425,myricetin 3-O-glucosyltransferase activity; GO:0080043,quercetin 3-O-glucosyltransferase activity; GO:0035251,UDP-glucosyltransferase activity; GO:0071456,cellular response to hypoxia; GO:0006952,defense response; GO:0051707,response to other organism; GO:0003674,molecular_funct…	PF00201.21:UDP-glucoronosyl and UDP-glucosyl transferase	--
BraA01g004290.3.5C	19.0222	19.3124	19.7789	31.907	29.8397	30.5927	31.8505	31.0392	28.9604	37.1244	36.0415	37.7817	13.0964	13.775	13.6116	30.4251	30.0283	30.0881	1126	1118	1242	1774	1748	1861	1981	1863	1785	2056	2051	2078	684	752	874	1653	1647	1734	A01	2049610	2052191	-	K14432 ABA responsive element binding factor | (RefSeq) ABSCISIC ACID-INSENSITIVE 5-like protein 6 (A)	ko04075: Plant hormone signal transduction	unnamed protein product [Brassica napus]	AI5L6_ARATH RecName: Full=ABSCISIC ACID-INSENSITIVE 5-like protein 6; AltName: Full=Abscisic acid responsive elements-binding factor 3; Short=ABRE-binding factor 3; AltName: Full=Dc3 promoter-binding factor 5; Short=AtDPBF5; AltName: Full=bZIP transcription factor 37; Short=AtbZIP37;	A0A816XHM2_BRANA SubName: Full=(rape) hypothetical protein {ECO:0000313|EMBL:CAF2147101.1};	--	GO:0005634,nucleus; GO:0003677,DNA binding; GO:0003700,DNA-binding transcription factor activity; GO:0043565,sequence-specific DNA binding; GO:0000976,transcription cis-regulatory region binding; GO:0009738,abscisic acid-activated signaling pathway; GO:0045893,positive regulation of DNA-templated transcription; GO:0009737,response to abscisic acid; GO:0009651,response to salt stress; GO:0009414,r…	--	--
BraA01g004300.3.5C	14.9932	17.0127	16.6681	19.1955	18.027	19.2065	0.2709	0.2808	0.3038	0.1352	0.2303	0.1021	0.8604	1.3033	0.7873	0.1034	0.5121	0.1624	474	526	559	570	564	624	9	9	10	4	7	3	24	38	27	3	15	5	A01	2055542	2057398	+	--	--	cold-regulated protein 28 isoform X2 [Brassica rapa]	COR28_ARATH RecName: Full=Cold-regulated protein 28 {ECO:0000303|PubMed:27837007};	M4D4S9_BRARP SubName: Full=Uncharacterized protein {ECO:0000313|EnsemblPlants:Bra011484.1-P};	--	GO:0005634,nucleus; GO:0045892,negative regulation of DNA-templated transcription; GO:0042752,regulation of circadian rhythm; GO:2000028,regulation of photoperiodism, flowering; GO:0009737,response to abscisic acid; GO:0009646,response to absence of light; GO:0009637,response to blue light; GO:0009409,response to cold; GO:0010114,response to red light; GO:0048511,rhythmic process; GO:0006139,nucl…	--	--
BraA01g004320.3.5C	8.1511	9.9115	9.7605	15.7144	19.367	13.7197	3.9836	4.3453	4.6546	10.125	9.1662	7.8242	0.9987	1.4332	1.0155	2.4002	3.0908	2.2627	37	44	47	67	87	64	19	20	22	43	40	33	4	6	5	10	13	10	A01	2064362	2064559	-	--	--	uncharacterized protein LOC103843199 [Brassica rapa]	--	A0A398AI99_BRACM SubName: Full=(field mustard) hypothetical protein {ECO:0000313|EMBL:CAG7886376.1};	--	--	--	--
BraA01g004330.3.5C	3.6049	2.9489	3.2094	4.7762	4.4927	4.4433	19.0603	18.9612	19.5031	14.6845	15.4159	14.5276	7.1273	7.8176	8.5667	10.4737	10.8935	9.8327	90	72	85	112	111	114	500	480	507	343	370	337	157	180	232	240	252	239	A01	2067805	2069894	-	K14498 serine/threonine-protein kinase SRK2 [EC:2.7.11.1] | (RefSeq) serine/threonine-protein kinase SRK2E (A)	ko04016: MAPK signaling pathway - plant; ko04075: Plant hormone signal transduction	serine/threonine-protein kinase SRK2E [Brassica rapa]	SRK2E_ARATH RecName: Full=Serine/threonine-protein kinase SRK2E {ECO:0000303|PubMed:12514244}; EC=2.7.11.1 {ECO:0000269|PubMed:12468729, ECO:0000269|PubMed:12514244, ECO:0000269|PubMed:19955427, ECO:0000269|PubMed:26943172, ECO:0000269|PubMed:30361234}; AltName: Full=Protein OPEN STOMATA 1 {ECO:0000303|PubMed:12468729}; AltName: Full=SNF1-related kinase 2.6 {ECO:0000303|PubMed:12805596}; Short=Sn…	M4D4S6_BRARP RecName: Full=Protein kinase domain-containing protein {ECO:0000259|PROSITE:PS50011};	Serine/threonine protein kinase	GO:0005737,cytoplasm; GO:0005634,nucleus; GO:0005886,plasma membrane; GO:0005524,ATP binding; GO:0009931,calcium-dependent protein serine/threonine kinase activity; GO:0042802,identical protein binding; GO:0016301,kinase activity; GO:0004672,protein kinase activity; GO:0019903,protein phosphatase binding; GO:0106310,protein serine kinase activity; GO:0004674,protein serine/threonine kinase activi…	PF00069.28:Protein kinase domain	--
BraA01g004350.3.5C	23.3127	21.8304	24.8099	12.8019	12.7085	13.6708	29.0185	28.3158	31.2269	10.4916	11.9973	11.6208	41.0238	41.3097	36.3094	22.7261	23.7032	23.5039	380	348	429	196	205	229	497	468	530	160	188	176	590	621	642	340	358	373	A01	2074402	2075540	-	K15707 E3 ubiquitin-protein ligase RNF170 [EC:2.3.2.27] | (RefSeq) E3 ubiquitin-protein ligase RNF170 isoform X1 (A)	--	E3 ubiquitin-protein ligase RNF170 isoform X1 [Brassica rapa]	--	M4D4S4_BRARP RecName: Full=RING-type domain-containing protein {ECO:0000259|PROSITE:PS50089};	Predicted E3 ubiquitin ligase	GO:0016021,integral component of membrane; GO:0046872,metal ion binding; GO:0061630,ubiquitin protein ligase activity; GO:0003674,molecular_function; GO:0005488,binding; GO:0043167,ion binding; GO:0043169,cation binding; GO:0003824,catalytic activity; GO:0004842,ubiquitin-protein transferase activity; GO:0016740,transferase activity; GO:0019787,ubiquitin-like protein transferase activity; GO:0061…	PF00097.28:Zinc finger, C3HC4 type (RING finger)	--
BraA01g004360.3.5C	2.2287	3.0386	3.3015	1.4689	1.7159	2.6851	3.5352	4.082	3.1597	2.1553	4.0846	6.168	6.3751	5.8689	4.5006	3.5846	3.8943	3.1612	21	28	33	13	16	26	35	39	31	19	37	54	53	51	46	31	34	29	A01	2076070	2076953	-	K25770 zinc finger SWIM domain-containing protein 7 | (RefSeq) zinc finger SWIM domain-containing protein 7 (A)	--	unnamed protein product [Brassica napus]	--	A0A816QYZ5_BRANA SubName: Full=(rape) hypothetical protein {ECO:0000313|EMBL:CAF2067991.1};	--	GO:0005840,ribosome; GO:0003735,structural constituent of ribosome; GO:0006412,translation; GO:0003674,molecular_function; GO:0005198,structural molecule activity; GO:0006518,peptide metabolic process; GO:0006807,nitrogen compound metabolic process; GO:0008150,biological_process; GO:0008152,metabolic process; GO:0009058,biosynthetic process; GO:0009059,macromolecule biosynthetic process; GO:00099…	--	--
BraA01g004370.3.5C	2.1646	1.6705	2.387	0.9566	1.1556	1.232	0.1944	0.0806	0.0784	1.8771	2.1667	2.5934	0.1852	0.0443	0.113	2.4474	2.6888	2.8945	53	40	62	22	28	31	5	2	2	43	51	59	4	1	3	55	61	69	A01	2086626	2088213	+	K12126 phytochrome-interacting factor 3 | (RefSeq) transcription factor PIF3 (A)	ko04075: Plant hormone signal transduction; ko04712: Circadian rhythm - plant	unnamed protein product [Brassica rapa]	RSL2_ARATH RecName: Full=Transcription factor RSL2 {ECO:0000305}; AltName: Full=Basic helix-loop-helix protein 85 {ECO:0000303|PubMed:12679534}; Short=AtbHLH85 {ECO:0000303|PubMed:12679534}; Short=bHLH 85 {ECO:0000303|PubMed:12679534}; AltName: Full=Protein ROOT HAIR DEFECTIVE 6-LIKE 2 {ECO:0000303|PubMed:20139979}; Short=Protein RHD SIX-LIKE 2 {ECO:0000303|PubMed:20139979}; AltName: Full=Transcr…	A0A3P5ZHU3_BRACM RecName: Full=BHLH domain-containing protein {ECO:0000259|PROSITE:PS50888};	--	GO:0005634,nucleus; GO:0003700,DNA-binding transcription factor activity; GO:0000981,DNA-binding transcription factor activity, RNA polymerase II-specific; GO:0046983,protein dimerization activity; GO:0000978,RNA polymerase II cis-regulatory region sequence-specific DNA binding; GO:0006357,regulation of transcription by RNA polymerase II; GO:0006355,regulation of DNA-templated transcription; GO:0…	PF00010.29:Helix-loop-helix DNA-binding domain	bHLH
BraA01g004380.3.5C	0.7203	0.9132	0.6518	0.3067	0.1456	0.1121	0.2742	0.0284	0.1383	0.0924	0.2098	0.155	0.5225	0.2812	0.2656	1.0986	1.0261	1.1541	25	31	24	10	5	4	10	1	5	3	7	5	16	9	10	35	33	39	A01	2098932	2100732	+	K00430 peroxidase [EC:1.11.1.7] | (RefSeq) putative Peroxidase 48 isoform X1 (A)	ko00940: Phenylpropanoid biosynthesis; ko01100: Metabolic pathways; ko01110: Biosynthesis of secondary metabolites	hypothetical protein IGI04_000401, partial [Brassica rapa subsp. trilocularis]	PER48_ARATH RecName: Full=Putative Peroxidase 48; Short=Atperox P48; EC=1.11.1.7; Flags: Precursor;	M4D4S0_BRARP RecName: Full=Peroxidase {ECO:0000256|ARBA:ARBA00012313, ECO:0000256|RuleBase:RU362060}; EC=1.11.1.7 {ECO:0000256|ARBA:ARBA00012313, ECO:0000256|RuleBase:RU362060};	--	GO:0005576,extracellular region; GO:0009505,plant-type cell wall; GO:0020037,heme binding; GO:0046872,metal ion binding; GO:0004601,peroxidase activity; GO:0042744,hydrogen peroxide catabolic process; GO:0006979,response to oxidative stress; GO:0003674,molecular_function; GO:0005488,binding; GO:0046906,tetrapyrrole binding; GO:0097159,organic cyclic compound binding; GO:1901363,heterocyclic compo…	PF00141.26:Peroxidase	--
BraA01g004390.3.5C	2.0374	4.1666	2.7063	2.3664	1.6845	1.9826	3.5256	2.9227	4.6249	3.9594	3.9496	3.4885	1.1546	1.9079	1.4514	1.6144	1.5992	0.6659	22	44	31	24	18	22	40	32	52	40	41	35	11	19	17	16	16	7	A01	2102945	2103660	+	--	--	hypothetical protein IGI04_000402 [Brassica rapa subsp. trilocularis]	SOFL5_ARATH RecName: Full=Protein SOB FIVE-LIKE 5 {ECO:0000303|PubMed:29467189}; Short=AtSOFL5 {ECO:0000303|PubMed:29467189};	M4D4R9_BRARP SubName: Full=Uncharacterized protein {ECO:0000313|EnsemblPlants:Bra011474.1-P};	--	GO:0005737,cytoplasm; GO:0005634,nucleus; GO:0009691,cytokinin biosynthetic process; GO:0009690,cytokinin metabolic process; GO:0009736,cytokinin-activated signaling pathway; GO:0006725,cellular aromatic compound metabolic process; GO:0006807,nitrogen compound metabolic process; GO:0008150,biological_process; GO:0008152,metabolic process; GO:0009058,biosynthetic process; GO:0009308,amine metaboli…	--	--
BraA01g004410.3.5C	0.0502	0.0257	0.1893	0.0267	0.1014	0.171	0.8599	0.7178	0.4339	1.3144	0.7049	0.8914	0.0569	0.2721	0.2082	0.1914	0.1354	0	2	1	8	1	4	7	36	29	18	49	27	33	2	10	9	7	5	0	A01	2109629	2115350	+	K13356 alcohol-forming fatty acyl-CoA reductase [EC:1.2.1.84] | (RefSeq) fatty acyl-CoA reductase 3 (A)	ko00073: Cutin, suberine and wax biosynthesis; ko04146: Peroxisome	fatty acyl-CoA reductase 3 [Brassica rapa]	FACR3_ARATH RecName: Full=Fatty acyl-CoA reductase 3 {ECO:0000305}; EC=1.2.1.84 {ECO:0000269|PubMed:16980563, ECO:0000269|PubMed:19062129}; AltName: Full=Protein ECERIFERUM 4;	A0A1I7PIH4_BRANA RecName: Full=Fatty acyl-CoA reductase {ECO:0000256|RuleBase:RU363097}; EC=1.2.1.84 {ECO:0000256|RuleBase:RU363097};	Acyl-CoA reductase	GO:0005783,endoplasmic reticulum; GO:0043231,intracellular membrane-bounded organelle; GO:0102965,alcohol-forming fatty acyl-CoA reductase activity; GO:0080019,fatty-acyl-CoA reductase (alcohol-forming) activity; GO:0006629,lipid metabolic process; GO:0035336,long-chain fatty-acyl-CoA metabolic process; GO:0010345,suberin biosynthetic process; GO:0010025,wax biosynthetic process; GO:0003674,molec…	PF07993.15:Male sterility protein	--
BraA01g004470.3.5C	1.0926	1.8906	2.1391	4.474	3.9915	3.8438	0	0.1658	0.0807	2.7848	2.3604	2.4422	0	0	0.0775	0.3663	0.9977	0.4316	13	22	27	50	47	47	0	2	1	31	27	27	0	0	1	4	11	5	A01	2137980	2138498	-	K13449 pathogenesis-related protein 1 | (RefSeq) pathogenesis-related protein 1 (A)	ko04016: MAPK signaling pathway - plant; ko04075: Plant hormone signal transduction; ko04626: Plant-pathogen interaction	pathogenesis-related protein 1 [Brassica napus]	PR1_ARATH RecName: Full=Pathogenesis-related protein 1; Short=PR-1; Flags: Precursor;	A0A398AIA4_BRACM SubName: Full=(field mustard) hypothetical protein {ECO:0000313|EMBL:CAG7886389.1};	Defense-related protein containing SCP domain	GO:0048046,apoplast; GO:0005615,extracellular space; GO:0099503,secretory vesicle; GO:0006952,defense response; GO:0010266,response to vitamin B1; GO:0009414,response to water deprivation; GO:0009627,systemic acquired resistance; GO:0006950,response to stress; GO:0008150,biological_process; GO:0050896,response to stimulus; GO:0007584,response to nutrient; GO:0009605,response to external stimulus;…	PF00188.29:Cysteine-rich secretory protein family	--
BraA01g004480.3.5C	202.394	189.026	194.549	265.988	255.393	290.082	12.6517	17.2073	15.2404	185.956	207.677	222.923	3.5783	4.2342	3.5233	86.6299	87.6049	76.8041	2436	2225	2484	3007	3042	3588	160	210	191	2094	2403	2493	38	47	46	957	977	900	A01	2140451	2140975	-	K13449 pathogenesis-related protein 1 | (RefSeq) pathogenesis-related protein 1 (A)	ko04016: MAPK signaling pathway - plant; ko04075: Plant hormone signal transduction; ko04626: Plant-pathogen interaction	pathogenesis-related protein 1 [Brassica rapa]	PRB1_ARATH RecName: Full=Pathogenesis-related protein 1 {ECO:0000303|PubMed:11725949}; Short=AtPRB1 {ECO:0000303|PubMed:11725949}; Flags: Precursor;	M4D4R0_BRARP RecName: Full=SCP domain-containing protein {ECO:0000259|SMART:SM00198};	Defense-related protein containing SCP domain	GO:0005615,extracellular space; GO:0098542,defense response to other organism; GO:0009617,response to bacterium; GO:0009723,response to ethylene; GO:0080027,response to herbivore; GO:0009753,response to jasmonic acid; GO:0009751,response to salicylic acid; GO:0009611,response to wounding; GO:0006950,response to stress; GO:0006952,defense response; GO:0008150,biological_process; GO:0009605,respons…	PF00188.29:Cysteine-rich secretory protein family	--
BraA01g004520.3.5C	1.7106	2.2349	1.7917	3.4062	4.8014	4.1921	0.8441	0.7185	0.6084	4.3338	3.328	4.0911	0.2154	0.2404	0.4088	1.3805	1.6752	2.1149	54	69	60	101	150	136	28	23	20	128	101	120	6	7	14	40	49	65	A01	2149211	2153739	+	K10206 LL-diaminopimelate aminotransferase [EC:2.6.1.83] | (RefSeq) LL-diaminopimelate aminotransferase, chloroplastic isoform X1 (A)	ko00300: Lysine biosynthesis; ko01100: Metabolic pathways; ko01110: Biosynthesis of secondary metabolites; ko01230: Biosynthesis of amino acids	LL-diaminopimelate aminotransferase, chloroplastic isoform X1 [Brassica rapa]	DAPAT_ARATH RecName: Full=LL-diaminopimelate aminotransferase, chloroplastic; Short=AtDAP-AT; Short=DAP-AT; Short=DAP-aminotransferase; Short=LL-DAP-aminotransferase; EC=2.6.1.83 {ECO:0000269|PubMed:16361515, ECO:0000269|PubMed:17583737}; AltName: Full=Protein ABERRANT GROWTH AND DEATH 2; Flags: Precursor;	A0A398AID2_BRACM SubName: Full=(field mustard) hypothetical protein {ECO:0000313|EMBL:CAG7886393.1};	Kynurenine aminotransferase, glutamine transaminase K	GO:0009507,chloroplast; GO:0009570,chloroplast stroma; GO:0005886,plasma membrane; GO:0005507,copper ion binding; GO:0010285,L,L-diaminopimelate aminotransferase activity; GO:0030170,pyridoxal phosphate binding; GO:0008483,transaminase activity; GO:0009089,lysine biosynthetic process via diaminopimelate; GO:0009862,systemic acquired resistance, salicylic acid mediated signaling pathway; GO:000367…	PF00155.24:Aminotransferase class I and II	--
BraA01g004530.3.5C	10.1603	8.0605	11.3943	3.3571	5.4875	2.3865	3.6678	2.937	3.7012	8.2385	10.0221	9.6153	0.1985	0.7598	0.8075	8.0161	7.7514	8.9965	58	45	69	18	31	14	22	17	22	44	55	51	1	4	5	42	41	50	A01	2153991	2154239	-	--	--	uncharacterized protein LOC103845257 [Brassica rapa]	--	M4D4Q6_BRARP SubName: Full=Uncharacterized protein {ECO:0000313|EnsemblPlants:Bra011460.1-P};	--	--	--	--
BraA01g004550.3.5C	32.2602	33.4513	36.1215	61.1133	60.1463	53.0565	28.3963	28.2308	34.1821	77.0562	88.2245	77.5901	22.1437	21.5134	25.8305	64.0257	66.0362	64.559	213	216	253	379	393	360	197	189	235	476	560	476	129	131	185	388	404	415	A01	2162465	2162956	+	--	--	costars family protein ST45-2 [Brassica rapa]	COSA_EUTHA RecName: Full=Costars family protein ST45-2;	A0A398AQK3_BRACM SubName: Full=(field mustard) hypothetical protein {ECO:0000313|EMBL:CAG7886397.1};	Uncharacterized conserved protein	--	PF14705.9:Costars	--
BraA01g004560.3.5C	12.7752	12.3471	10.2693	7.5459	9.1955	11.7927	28.6471	28.8227	32.5634	16.8345	20.024	21.0477	23.9004	31.2623	26.4987	29.792	26.5831	22.1541	292	276	249	162	208	277	688	668	775	360	440	447	482	659	657	625	563	493	A01	2163595	2165129	+	--	--	hypothetical protein HID58_000419 [Brassica napus]	--	A0A8D9GSW5_BRACM SubName: Full=(field mustard) hypothetical protein {ECO:0000313|EMBL:CAG7886398.1};	Protease, Ulp1 family	GO:0016021,integral component of membrane; GO:0005575,cellular_component; GO:0016020,membrane; GO:0031224,intrinsic component of membrane; GO:0110165,cellular anatomical entity	--	--
BraA01g004570.3.5C	5.0311	6.607	5.6106	2.8357	2.6084	3.2958	7.9647	7.2805	7.674	5.7289	4.3098	3.8399	9.0936	10.2865	8.776	4.8366	5.2168	4.5427	306	393	362	162	157	206	509	449	486	326	252	217	488	577	579	270	294	269	A01	2165064	2170541	-	K08596 sentrin-specific protease 7 [EC:3.4.22.68] | (RefSeq) probable ubiquitin-like-specific protease 2A isoform X2 (A)	--	probable ubiquitin-like-specific protease 2A isoform X1 [Brassica rapa]	ULP2A_ARATH RecName: Full=Probable ubiquitin-like-specific protease 2A; EC=3.4.22.-;	A0A398AIB5_BRACM RecName: Full=ULP_PROTEASE domain-containing protein {ECO:0000259|PROSITE:PS50600};	Protease, Ulp1 family	GO:0070139,SUMO-specific endopeptidase activity; GO:0016926,protein desumoylation; GO:0003674,molecular_function; GO:0003824,catalytic activity; GO:0004175,endopeptidase activity; GO:0004197,cysteine-type endopeptidase activity; GO:0008233,peptidase activity; GO:0008234,cysteine-type peptidase activity; GO:0016787,hydrolase activity; GO:0019783,ubiquitin-like protein peptidase activity; GO:007013…	PF02902.22:Ulp1 protease family, C-terminal catalytic domain	--
BraA01g004600.3.5C	0.947	0.741	0.7297	0.9381	1.0068	0.8093	1.6223	1.3969	1.5975	1.6195	1.3619	1.223	0.9053	0.9286	1.0476	1.1125	1.7152	1.2856	115	88	94	107	121	101	207	172	202	184	159	138	97	104	138	124	193	152	A01	2176536	2181832	-	--	--	uncharacterized protein LOC108871170 [Brassica rapa]	POLX_TOBAC RecName: Full=Retrovirus-related Pol polyprotein from transposon TNT 1-94; Includes: RecName: Full=Protease; EC=3.4.23.-; Includes: RecName: Full=Reverse transcriptase; EC=2.7.7.49; Includes: RecName: Full=Endonuclease;	A0A6D2HJM6_9BRAS SubName: Full=Uncharacterized protein {ECO:0000313|EMBL:CAA7014800.1};	FOG: Transposon-encoded proteins with TYA, reverse transcriptase, integrase domains in various combinations	GO:0004190,aspartic-type endopeptidase activity; GO:0004519,endonuclease activity; GO:0003676,nucleic acid binding; GO:0003964,RNA-directed DNA polymerase activity; GO:0008270,zinc ion binding; GO:0015074,DNA integration; GO:0006508,proteolysis; GO:0003674,molecular_function; GO:0003824,catalytic activity; GO:0004175,endopeptidase activity; GO:0008233,peptidase activity; GO:0016787,hydrolase acti…	PF07727.17:Reverse transcriptase (RNA-dependent DNA polymerase)	--
BraA01g004630.3.5C	9.0601	8.5717	10.0155	10.2674	10.9012	11.8383	11.7117	11.8369	11.6165	15.2246	16.1039	15.8076	13.312	12.9129	14.2507	23.5332	22.5548	24.3199	388	359	455	413	462	521	527	514	518	610	663	629	503	510	662	925	895	1014	A01	2192651	2195805	-	K01626 3-deoxy-7-phosphoheptulonate synthase [EC:2.5.1.54] | (RefSeq) phospho-2-dehydro-3-deoxyheptonate aldolase 2, chloroplastic (A)	ko00400: Phenylalanine, tyrosine and tryptophan biosynthesis; ko01100: Metabolic pathways; ko01110: Biosynthesis of secondary metabolites; ko01230: Biosynthesis of amino acids	phospho-2-dehydro-3-deoxyheptonate aldolase 2, chloroplastic [Brassica rapa]	AROG_ARATH RecName: Full=Phospho-2-dehydro-3-deoxyheptonate aldolase 2, chloroplastic; EC=2.5.1.54; AltName: Full=3-deoxy-D-arabino-heptulosonate 7-phosphate synthase 2; AltName: Full=DAHP synthase 2; AltName: Full=Phospho-2-keto-3-deoxyheptonate aldolase 2; Flags: Precursor;	A0A3P5Z1R4_BRACM RecName: Full=Phospho-2-dehydro-3-deoxyheptonate aldolase {ECO:0000256|RuleBase:RU363071}; EC=2.5.1.54 {ECO:0000256|RuleBase:RU363071};	--	GO:0009507,chloroplast; GO:0009534,chloroplast thylakoid; GO:0005886,plasma membrane; GO:0003849,3-deoxy-7-phosphoheptulonate synthase activity; GO:0009073,aromatic amino acid family biosynthetic process; GO:0008652,cellular amino acid biosynthetic process; GO:0009423,chorismate biosynthetic process; GO:0003674,molecular_function; GO:0003824,catalytic activity; GO:0016740,transferase activity; GO…	PF01474.19:Class-II DAHP synthetase family	--
BraA01g004640.3.5C	0.7955	0.9519	1.0212	1.0092	0.9236	0.9718	2.062	1.7194	2.0482	2.8404	2.4649	2.6597	3.2229	2.7897	2.8556	3.0798	2.9411	3.3554	47	55	64	56	54	59	128	103	126	157	140	146	168	152	183	167	161	193	A01	2197602	2201289	+	K17508 protein phosphatase PTC7 [EC:3.1.3.16] | (RefSeq) probable protein phosphatase 2C 55 (A)	--	probable protein phosphatase 2C 62 isoform X2 [Brassica rapa]	P2C62_ARATH RecName: Full=Probable protein phosphatase 2C 62; Short=AtPP2C62; EC=3.1.3.16;	M4D4P4_BRARP RecName: Full=PPM-type phosphatase domain-containing protein {ECO:0000259|PROSITE:PS51746};	Serine/threonine protein phosphatase	GO:0009507,chloroplast; GO:0046872,metal ion binding; GO:0017018,myosin phosphatase activity; GO:0003674,molecular_function; GO:0005488,binding; GO:0043167,ion binding; GO:0043169,cation binding; GO:0003824,catalytic activity; GO:0004721,phosphoprotein phosphatase activity; GO:0004722,protein serine/threonine phosphatase activity; GO:0016787,hydrolase activity; GO:0016788,hydrolase activity, acti…	PF00481.24:Protein phosphatase 2C	--
BraA01g004730.3.5C	74.0471	78.4974	79.6359	86.7222	84.2575	77.056	67.3783	66.0185	63.2361	59.106	56.0277	58.4578	125.52	121.52	123.841	51.4366	51.8073	53.2271	1959	2031	2235	2155	2206	2095	1873	1771	1742	1463	1425	1437	2930	2965	3554	1249	1270	1371	A01	2235360	2237200	-	K00430 peroxidase [EC:1.11.1.7] | (RefSeq) peroxidase 47 (A)	ko00940: Phenylpropanoid biosynthesis; ko01100: Metabolic pathways; ko01110: Biosynthesis of secondary metabolites	peroxidase 47 [Brassica rapa]	PER47_ARATH RecName: Full=Peroxidase 47; Short=Atperox P47; EC=1.11.1.7; AltName: Full=ATP32; Flags: Precursor;	A0A3P5Z1P3_BRACM RecName: Full=Peroxidase {ECO:0000256|ARBA:ARBA00012313, ECO:0000256|RuleBase:RU362060}; EC=1.11.1.7 {ECO:0000256|ARBA:ARBA00012313, ECO:0000256|RuleBase:RU362060};	--	GO:0005576,extracellular region; GO:0009505,plant-type cell wall; GO:0020037,heme binding; GO:0046872,metal ion binding; GO:0004601,peroxidase activity; GO:0042744,hydrogen peroxide catabolic process; GO:0006979,response to oxidative stress; GO:0003674,molecular_function; GO:0005488,binding; GO:0046906,tetrapyrrole binding; GO:0097159,organic cyclic compound binding; GO:1901363,heterocyclic compo…	PF00141.26:Peroxidase	--
BraA01g004740.3.5C	6.135	6.6344	6.9035	2.5648	2.1422	2.4692	3.6072	4.1498	3.2082	0.6866	0.3341	0.2074	5.4971	6.1298	5.5077	1.1199	0.832	0.9897	191	202	228	75	66	79	118	131	104	20	10	6	151	176	186	32	24	30	A01	2238653	2241968	-	K09598 signal peptide peptidase-like 3 [EC:3.4.23.-] | (RefSeq) signal peptide peptidase-like 1 (A)	--	signal peptide peptidase-like 1 [Brassica rapa]	SIPL1_ARATH RecName: Full=Signal peptide peptidase-like 1; Short=AtSPPL1; EC=3.4.23.-;	M4D4N3_BRARP SubName: Full=Uncharacterized protein {ECO:0000313|EnsemblPlants:Bra011437.1-P};	Uncharacterized conserved protein	GO:0005768,endosome; GO:0010008,endosome membrane; GO:0005794,Golgi apparatus; GO:0030660,Golgi-associated vesicle membrane; GO:0071458,integral component of cytoplasmic side of endoplasmic reticulum membrane; GO:0071556,integral component of lumenal side of endoplasmic reticulum membrane; GO:0005802,trans-Golgi network; GO:0042500,aspartic endopeptidase activity, intramembrane cleaving; GO:00336…	PF04258.16:Signal peptide peptidase	--
BraA01g004760.3.5C	0.2138	0.5168	0.3298	1.0761	0.8446	0.9079	0.333	0.2684	0.2427	0.561	0.2224	0.3347	0.1322	0.1686	0.233	0.3177	0.1049	0.1398	11	26	18	52	43	48	18	14	13	27	11	16	6	8	13	15	5	7	A01	2245297	2248021	-	--	--	protein WEAK CHLOROPLAST MOVEMENT UNDER BLUE LIGHT-like 1 [Brassica rapa]	WEL1_ARATH RecName: Full=Protein WEAK CHLOROPLAST MOVEMENT UNDER BLUE LIGHT-like 1; Short=Protein WEL1;	M4D4N1_BRARP SubName: Full=Uncharacterized protein {ECO:0000313|EnsemblPlants:Bra011435.1-P};	--	GO:0005829,cytosol; GO:0009904,chloroplast accumulation movement; GO:0009903,chloroplast avoidance movement; GO:0006996,organelle organization; GO:0008150,biological_process; GO:0009657,plastid organization; GO:0009658,chloroplast organization; GO:0009902,chloroplast relocation; GO:0009987,cellular process; GO:0016043,cellular component organization; GO:0019750,chloroplast localization; GO:005117…	PF05701.14:Weak chloroplast movement under blue light	--
BraA01g004790.3.5C	5.7278	5.2655	5.9705	5.8636	5.2591	5.8148	3.7215	2.7158	3.0942	4.1795	4.5831	3.8528	1.935	1.8214	2.4625	0.9901	1.6346	1.6405	208	187	230	200	189	217	142	100	117	142	160	130	62	61	97	33	55	58	A01	2255055	2258094	+	K20890 xylan alpha-glucuronosyltransferase [EC:2.4.1.-] | (RefSeq) UDP-glucuronate:xylan alpha-glucuronosyltransferase 2 isoform X1 (A)	--	UDP-glucuronate:xylan alpha-glucuronosyltransferase 2 isoform X1 [Brassica rapa]	GUX2_ARATH RecName: Full=UDP-glucuronate:xylan alpha-glucuronosyltransferase 2; Short=UDP-GlcA:xylan glucuronyltransferase 2; EC=2.4.1.-; AltName: Full=Glycogenin-like protein 2; AltName: Full=Plant glycogenin-like starch initiation protein 3; AltName: Full=Protein GLUCURONIC ACID SUBSTITUTION OF XYLAN 2; Short=AtGUX2;	A0A398AQE4_BRACM RecName: Full=Hexosyltransferase {ECO:0000256|RuleBase:RU362027}; EC=2.4.1.- {ECO:0000256|RuleBase:RU362027};	Glycosyl transferase, family 8 - glycogenin	GO:0005794,Golgi apparatus; GO:0000139,Golgi membrane; GO:0016021,integral component of membrane; GO:0015020,glucuronosyltransferase activity; GO:0080116,glucuronoxylan glucuronosyltransferase activity; GO:0016757,glycosyltransferase activity; GO:0046872,metal ion binding; GO:0071555,cell wall organization; GO:0010417,glucuronoxylan biosynthetic process; GO:0009834,plant-type secondary cell wall …	PF01501.23:Glycosyl transferase family 8	--
BraA01g004810.3.5C	12.8257	12.8907	12.8237	5.4102	5.2332	6.1633	20.6873	20.4421	19.4395	6.8998	7.3092	7.1177	14.2883	12.3646	12.5746	17.1659	15.6918	17.1942	1055	1037	1119	418	426	521	1788	1705	1665	531	578	544	1037	938	1122	1296	1196	1377	A01	2260693	2264872	+	K13460 disease resistance protein RPS5 | (RefSeq) disease resistance protein RPS5 (A)	ko04626: Plant-pathogen interaction	probable disease resistance protein At4g33300 [Brassica rapa]	DRL29_ARATH RecName: Full=Probable disease resistance protein At4g33300;	D1GEG4_BRARP SubName: Full=Disease resistance protein {ECO:0000313|EMBL:ACP30606.1};	--	GO:0048046,apoplast; GO:0043531,ADP binding; GO:0005524,ATP binding; GO:0042742,defense response to bacterium; GO:0000166,nucleotide binding; GO:0003674,molecular_function; GO:0005488,binding; GO:0017076,purine nucleotide binding; GO:0030554,adenyl nucleotide binding; GO:0032553,ribonucleotide binding; GO:0032555,purine ribonucleotide binding; GO:0032559,adenyl ribonucleotide binding; GO:0036094,…	PF00931.25:NB-ARC domain	--
BraA01g004850.3.5C	0.6726	0.5859	0.728	1.1139	1.0321	1.1635	1.8967	1.6706	1.6986	2.423	3.265	2.3861	0.7905	0.8373	0.5282	1.4656	1.1829	1.8167	27	23	31	42	41	48	80	68	71	91	126	89	28	31	23	54	44	71	A01	2278621	2282145	-	K01051 pectinesterase [EC:3.1.1.11] | (RefSeq) probable pectinesterase/pectinesterase inhibitor 44 isoform X1 (A)	ko00040: Pentose and glucuronate interconversions; ko01100: Metabolic pathways	probable pectinesterase/pectinesterase inhibitor 44 isoform X3 [Brassica rapa]	PME44_ARATH RecName: Full=Probable pectinesterase/pectinesterase inhibitor 44; Includes: RecName: Full=Pectinesterase inhibitor 44; AltName: Full=Pectin methylesterase inhibitor 44; Includes: RecName: Full=Pectinesterase 44; Short=PE 44; EC=3.1.1.11; AltName: Full=Pectin methylesterase 44; Short=AtPME44; Flags: Precursor;	A0A398APM4_BRACM RecName: Full=Pectinesterase {ECO:0000256|RuleBase:RU000589}; EC=3.1.1.11 {ECO:0000256|RuleBase:RU000589};	--	GO:0005576,extracellular region; GO:0045330,aspartyl esterase activity; GO:0030599,pectinesterase activity; GO:0046910,pectinesterase inhibitor activity; GO:0042545,cell wall modification; GO:0050829,defense response to Gram-negative bacterium; GO:0045490,pectin catabolic process; GO:0003674,molecular_function; GO:0003824,catalytic activity; GO:0016787,hydrolase activity; GO:0016788,hydrolase act…	PF01095.22:Pectinesterase	--
BraA01g004890.3.5C	0.9855	0.6511	0.8289	0.6941	0.7201	0.6934	0.3607	0.299	0.233	0.1458	0.2366	0.2121	0.4296	0.4603	0.5032	0.446	0.2291	0.327	65	42	58	43	47	47	25	20	16	9	15	13	25	28	36	27	14	21	A01	2305379	2308408	+	--	--	pentatricopeptide repeat-containing protein At4g33170 [Brassica rapa]	PP347_ARATH RecName: Full=Pentatricopeptide repeat-containing protein At4g33170;	M4D4M0_BRARP RecName: Full=DYW_deaminase domain-containing protein {ECO:0000259|Pfam:PF14432};	FOG: PPR repeat	GO:0008270,zinc ion binding; GO:0003674,molecular_function; GO:0005488,binding; GO:0043167,ion binding; GO:0043169,cation binding; GO:0046872,metal ion binding; GO:0046914,transition metal ion binding	PF13041.9:PPR repeat family	--
BraA01g004910.3.5C	4.272	4.0398	4.8446	4.8104	3.7109	4.5321	27.2476	25.9229	25.0998	9.4068	9.1993	8.5617	12.8507	13.85	12.2491	8.644	7.5339	7.918	399	369	480	422	343	435	2674	2455	2441	822	826	743	1059	1193	1241	741	652	720	A01	2313570	2319994	+	K14157 alpha-aminoadipic semialdehyde synthase [EC:1.5.1.8 1.5.1.9] | (RefSeq) alpha-aminoadipic semialdehyde synthase isoform X1 (A)	ko00310: Lysine degradation; ko01100: Metabolic pathways; ko01110: Biosynthesis of secondary metabolites	alpha-aminoadipic semialdehyde synthase isoform X2 [Brassica rapa]	AASS_ARATH RecName: Full=Alpha-aminoadipic semialdehyde synthase; AltName: Full=cAt-LKR/SDH; Short=LKR/SDH; Includes: RecName: Full=Lysine ketoglutarate reductase; Short=LKR; EC=1.5.1.8; Includes: RecName: Full=Saccharopine dehydrogenase; EC=1.5.1.9; AltName: Full=cAt-SDH; Short=SDH;	M4D4L8_BRARP SubName: Full=Uncharacterized protein {ECO:0000313|EnsemblPlants:Bra011422.1-P};	Lysine-ketoglutarate reductase/saccharopine dehydrogenase	GO:0005737,cytoplasm; GO:0047131,saccharopine dehydrogenase (NAD+, L-glutamate-forming) activity; GO:0047130,saccharopine dehydrogenase (NADP+, L-lysine-forming) activity; GO:0004753,saccharopine dehydrogenase activity; GO:0033512,L-lysine catabolic process to acetyl-CoA via saccharopine; GO:0019878,lysine biosynthetic process via aminoadipic acid; GO:0003674,molecular_function; GO:0003824,cataly…	PF16653.8:Saccharopine dehydrogenase C-terminal domain	--
BraA01g004970.3.5C	3.5533	4.4268	3.7345	9.0444	9.8636	7.1934	2.8764	2.3362	3.2556	8.9927	8.9641	8.6594	3.7032	3.72	3.8028	7.3867	5.9065	6.8378	87	106	97	208	239	181	74	58	83	206	211	197	80	84	101	166	134	163	A01	2341514	2343837	+	K00574 cyclopropane-fatty-acyl-phospholipid synthase [EC:2.1.1.79] | (RefSeq) uncharacterized protein LOC103828879 (A)	--	(S)-coclaurine N-methyltransferase [Brassica rapa]	CNMT_THLFG RecName: Full=(S)-coclaurine N-methyltransferase; Short=TfCNMT; EC=2.1.1.140;	A0A398ALI5_BRACM SubName: Full=(field mustard) hypothetical protein {ECO:0000313|EMBL:CAG7886438.1};	--	GO:0005737,cytoplasm; GO:0030794,(S)-coclaurine-N-methyltransferase activity; GO:0032259,methylation; GO:0003674,molecular_function; GO:0003824,catalytic activity; GO:0008168,methyltransferase activity; GO:0008757,S-adenosylmethionine-dependent methyltransferase activity; GO:0016740,transferase activity; GO:0016741,transferase activity, transferring one-carbon groups; GO:0008150,biological_proces…	PF02353.23:Mycolic acid cyclopropane synthetase	--
BraA01g005030.3.5C	2.1058	1.2304	2.2686	2.9892	4.053	5.9521	25.2898	25.9099	28.5053	22.4001	29.1011	30.0018	39.436	48.4927	50.4728	72.215	73.2643	50.1581	21	12	24	28	40	61	265	262	296	209	279	278	347	446	546	661	677	487	A01	2371033	2371467	+	K03676 glutaredoxin 3 | (RefSeq) glutaredoxin-C6-like (A)	--	glutaredoxin-C6 [Brassica rapa]	GRXC6_ARATH RecName: Full=Glutaredoxin-C6; Short=AtGrxC6; AltName: Full=Protein ROXY 21;	M4D4K4_BRARP RecName: Full=Glutaredoxin domain-containing protein {ECO:0000259|Pfam:PF00462};	Glutaredoxin and related proteins	GO:0005737,cytoplasm; GO:0097573,glutathione oxidoreductase activity; GO:0003674,molecular_function; GO:0003824,catalytic activity; GO:0015035,protein-disulfide reductase activity; GO:0015036,disulfide oxidoreductase activity; GO:0016491,oxidoreductase activity; GO:0016667,oxidoreductase activity, acting on a sulfur group of donors; GO:0140096,catalytic activity, acting on a protein; GO:0005575,c…	PF00462.27:Glutaredoxin	--
BraA01g005040.3.5C	5.808	6.3024	5.475	6.865	8.8393	8.2814	6.4526	5.6812	5.9194	16.9259	16.6202	18.1913	6.9857	6.2462	6.141	12.3976	12.869	12.4668	245	260	245	272	369	359	286	243	260	668	674	713	260	243	281	480	503	512	A01	2374630	2377259	-	K06118 UDP-sulfoquinovose synthase [EC:3.13.1.1] | (RefSeq) UDP-sulfoquinovose synthase, chloroplastic (A)	ko00520: Amino sugar and nucleotide sugar metabolism; ko00561: Glycerolipid metabolism; ko01100: Metabolic pathways; ko01250: Biosynthesis of nucleotide sugars	unnamed protein product [Brassica rapa]	SQD1_ARATH RecName: Full=UDP-sulfoquinovose synthase, chloroplastic; EC=3.13.1.1; AltName: Full=Sulfite:UDP-glucose sulfotransferase; AltName: Full=Sulfolipid biosynthesis protein; Flags: Precursor;	A0A3P5Z1S1_BRACM SubName: Full=(field mustard) hypothetical protein {ECO:0000313|EMBL:CAG7886445.1};	UDP-glucose 4-epimerase/UDP-sulfoquinovose synthase	GO:0009507,chloroplast; GO:0005886,plasma membrane; GO:0008146,sulfotransferase activity; GO:0046507,UDPsulfoquinovose synthase activity; GO:0008270,zinc ion binding; GO:0016036,cellular response to phosphate starvation; GO:0009247,glycolipid biosynthetic process; GO:0046506,sulfolipid biosynthetic process; GO:0003674,molecular_function; GO:0003824,catalytic activity; GO:0016740,transferase activ…	PF01370.24:NAD dependent epimerase/dehydratase family	--
BraA01g005050.3.5C	1.8834	2.465	2.308	0.6417	0.7993	0.4765	2.0076	1.5602	1.3385	0.6442	1.2538	0.5676	0.3415	0.3267	0.5556	0.3283	0.9757	0.9672	50	64	65	16	21	13	56	42	37	16	32	14	8	8	16	8	24	25	A01	2378267	2380469	+	K14709 solute carrier family 39 (zinc transporter), member 1/2/3 | (RefSeq) zinc transporter 9 isoform X2 (A)	--	zinc transporter 9 isoform X2 [Brassica rapa]	ZIP9_ARATH RecName: Full=Zinc transporter 9; AltName: Full=ZRT/IRT-like protein 9;	A0A398AIJ9_BRACM SubName: Full=Uncharacterized protein {ECO:0000313|EMBL:RID77591.1};	Fe2+/Zn2+ regulated transporter	GO:0016021,integral component of membrane; GO:0016020,membrane; GO:0005886,plasma membrane; GO:0005385,zinc ion transmembrane transporter activity; GO:0010043,response to zinc ion; GO:0071577,zinc ion transmembrane transport; GO:0003674,molecular_function; GO:0005215,transporter activity; GO:0008324,cation transmembrane transporter activity; GO:0015075,ion transmembrane transporter activity; GO:0…	PF02535.25:ZIP Zinc transporter	--
BraA01g005070.3.5C	5.0849	5.4116	4.989	4.3457	4.2294	4.5441	4.1151	3.6844	4.3519	6.5071	7.5201	7.4457	2.3131	2.3255	2.3917	4.6356	5.0398	5.9689	147	153	153	118	121	135	125	108	131	176	209	200	59	62	75	123	135	168	A01	2387098	2389049	-	K06268 serine/threonine-protein phosphatase 2B regulatory subunit | (RefSeq) calcineurin B-like protein 10 (A)	--	calcineurin B-like protein 10 [Brassica rapa]	CNBLA_ARATH RecName: Full=Calcineurin B-like protein 10; AltName: Full=SOS3-like calcium binding protein 8; Short=SCaBP8;	A0A398AQH4_BRACM SubName: Full=Uncharacterized protein {ECO:0000313|EMBL:RID77593.1};	Ca2+/calmodulin-dependent protein phosphatase (calcineurin subunit B), EF-Hand superfamily protein	GO:0005737,cytoplasm; GO:0005768,endosome; GO:0009705,plant-type vacuole membrane; GO:0005886,plasma membrane; GO:0005509,calcium ion binding; GO:0019900,kinase binding; GO:0019722,calcium-mediated signaling; GO:0042538,hyperosmotic salinity response; GO:0050801,ion homeostasis; GO:0043266,regulation of potassium ion transport; GO:0003674,molecular_function; GO:0005488,binding; GO:0043167,ion bin…	PF00036.35:EF hand	--
BraA01g005130.3.5C	16.6469	17.5206	16.6313	13.9362	14.2746	14.0429	52.1916	48.0097	50.5779	56.7027	54.6966	53.9674	33.3804	30.723	30.7491	90.6637	89.8292	90.774	819	843	868	644	695	710	2698	2395	2591	2610	2587	2467	1449	1394	1641	4094	4095	4348	A01	2431049	2433774	+	K01369 legumain [EC:3.4.22.34] | (RefSeq) vacuolar-processing enzyme gamma-isozyme (A)	--	vacuolar-processing enzyme gamma-isozyme [Brassica rapa]	VPEG_ARATH RecName: Full=Vacuolar-processing enzyme gamma-isozyme; EC=3.4.22.34 {ECO:0000250|UniProtKB:Q84LM2}; AltName: Full=Asparaginyl endopeptidase gamma-VPE {ECO:0000305}; AltName: Full=Gamma-VPE; Flags: Precursor;	M4D4J4_BRARP SubName: Full=Uncharacterized protein {ECO:0000313|EnsemblPlants:Bra011398.1-P};	Asparaginyl peptidases	GO:0000323,lytic vacuole; GO:0000326,protein storage vacuole; GO:0004197,cysteine-type endopeptidase activity; GO:0004175,endopeptidase activity; GO:0010150,leaf senescence; GO:0051603,proteolysis involved in protein catabolic process; GO:0009723,response to ethylene; GO:0009753,response to jasmonic acid; GO:0009751,response to salicylic acid; GO:0009611,response to wounding; GO:0006624,vacuolar …	PF01650.21:Peptidase C13 family	--
BraA01g005150.3.5C	3.4632	3.515	3.579	3.1773	2.7046	2.8541	3.0844	3.4577	3.4738	2.8973	2.873	2.7517	5.437	5.1645	5.0925	2.2174	2.4179	2.3451	405	402	444	349	313	343	379	410	423	317	323	299	561	557	646	238	262	267	A01	2436985	2444481	+	--	--	uncharacterized protein LOC103850279 [Brassica rapa]	--	M4D4J2_BRARP SubName: Full=Uncharacterized protein {ECO:0000313|EnsemblPlants:Bra011396.1-P};	--	GO:0016021,integral component of membrane; GO:0005575,cellular_component; GO:0016020,membrane; GO:0031224,intrinsic component of membrane; GO:0110165,cellular anatomical entity	PF07699.16:Tyrosine-protein kinase ephrin type A/B receptor-like	--
BraA01g005180.3.5C	3.8311	4.8613	5.8306	4.128	5.8302	5.4348	7.2923	5.4626	5.1865	6.5616	5.9537	7.7	5.3884	5.055	5.319	2.4139	2.4409	3.1291	83	103	134	84	125	121	166	120	117	133	124	155	103	101	125	48	49	66	A01	2453817	2454952	-	--	--	GATA transcription factor 9 [Brassica rapa]	GATA9_ARATH RecName: Full=GATA transcription factor 9;	M4D4I9_BRARP RecName: Full=GATA transcription factor {ECO:0000256|PIRNR:PIRNR016992};	GATA-4/5/6 transcription factors	GO:0005634,nucleus; GO:0003700,DNA-binding transcription factor activity; GO:0000976,transcription cis-regulatory region binding; GO:0008270,zinc ion binding; GO:0030154,cell differentiation; GO:0007623,circadian rhythm; GO:0045893,positive regulation of DNA-templated transcription; GO:0009416,response to light stimulus; GO:0003674,molecular_function; GO:0140110,transcription regulator activity; …	PF00320.30:GATA zinc finger	C2C2-GATA
BraA01g005220.3.5C	3.6775	3.6559	4.863	4.9485	4.6967	4.8708	3.6458	4.3321	4.5619	9.2808	8.8195	10.4445	1.8524	1.4399	2.3543	7.5126	7.2763	9.0234	72	70	101	91	91	98	75	86	93	170	166	190	32	26	50	135	132	172	A01	2481210	2482063	+	--	--	uncharacterized protein LOC103842194 [Brassica rapa]	--	A0A398AIJ8_BRACM SubName: Full=(field mustard) hypothetical protein {ECO:0000313|EMBL:CAG7886463.1};	--	--	PF05553.14:Cotton fibre expressed protein	--
BraA01g005240.3.5C	25.8759	25.9608	26.959	40.4115	38.5192	39.3921	16.1145	15.7562	16.2958	16.9027	16.5997	17.1363	39.1164	37.286	37.2861	20.55	21.0564	19.7064	1435	1408	1586	2105	2114	2245	939	886	941	877	885	883	1914	1907	2243	1046	1082	1064	A01	2490214	2493640	+	K00850 6-phosphofructokinase 1 [EC:2.7.1.11] | (RefSeq) ATP-dependent 6-phosphofructokinase 6 (A)	ko00010: Glycolysis / Gluconeogenesis; ko00030: Pentose phosphate pathway; ko00051: Fructose and mannose metabolism; ko00052: Galactose metabolism; ko01100: Metabolic pathways; ko01110: Biosynthesis of secondary metabolites; ko01200: Carbon metabolism; ko01230: Biosynthesis of amino acids; ko03018: RNA degradation	hypothetical protein HID58_040471 [Brassica napus]	PFKA6_ARATH RecName: Full=ATP-dependent 6-phosphofructokinase 6 {ECO:0000255|HAMAP-Rule:MF_03186}; Short=ATP-PFK 6 {ECO:0000255|HAMAP-Rule:MF_03186}; Short=Phosphofructokinase 6 {ECO:0000255|HAMAP-Rule:MF_03186}; EC=2.7.1.11 {ECO:0000255|HAMAP-Rule:MF_03186}; AltName: Full=Phosphohexokinase 6 {ECO:0000255|HAMAP-Rule:MF_03186};	M4D4I3_BRARP RecName: Full=ATP-dependent 6-phosphofructokinase {ECO:0000256|HAMAP-Rule:MF_03186}; Short=ATP-PFK {ECO:0000256|HAMAP-Rule:MF_03186}; Short=Phosphofructokinase {ECO:0000256|HAMAP-Rule:MF_03186}; EC=2.7.1.11 {ECO:0000256|HAMAP-Rule:MF_03186}; AltName: Full=Phosphohexokinase {ECO:0000256|HAMAP-Rule:MF_03186};	Pyrophosphate-dependent phosphofructo-1-kinase	GO:0005737,cytoplasm; GO:0005829,cytosol; GO:0003872,6-phosphofructokinase activity; GO:0005524,ATP binding; GO:0046872,metal ion binding; GO:0006002,fructose 6-phosphate metabolic process; GO:0006096,glycolytic process; GO:0003674,molecular_function; GO:0003824,catalytic activity; GO:0008443,phosphofructokinase activity; GO:0016301,kinase activity; GO:0016740,transferase activity; GO:0016772,tra…	PF00365.23:Phosphofructokinase	--
BraA01g005250.3.5C	16.5247	20.398	19.4132	14.1062	17.049	17.1422	8.8316	7.5857	7.7682	11.7219	11.9239	14.153	10.911	11.0305	9.4239	9.1372	8.7831	9.9391	333	402	415	267	340	355	187	155	163	221	231	265	194	205	206	169	164	195	A01	2493883	2495693	-	K08850 aurora kinase, other [EC:2.7.11.1] | (RefSeq) serine/threonine-protein kinase Aurora-1 (A)	--	serine/threonine-protein kinase Aurora-1 [Brassica rapa]	AUR1_ARATH RecName: Full=Serine/threonine-protein kinase Aurora-1; Short=AtAur1; EC=2.7.11.1; AltName: Full=Aurora-like kinase 1;	A0A3P5Z1U3_BRACM RecName: Full=Aurora kinase {ECO:0000256|RuleBase:RU367134}; EC=2.7.11.1 {ECO:0000256|RuleBase:RU367134};	Serine/threonine protein kinase	GO:0009504,cell plate; GO:0032133,chromosome passenger complex; GO:0005874,microtubule; GO:0031965,nuclear membrane; GO:0005730,nucleolus; GO:0005634,nucleus; GO:0009524,phragmoplast; GO:0005819,spindle; GO:0005876,spindle microtubule; GO:0051233,spindle midzone; GO:0000922,spindle pole; GO:0005524,ATP binding; GO:0035175,histone kinase activity (H3-S10 specific); GO:0035174,histone serine kinase…	PF00069.28:Protein kinase domain	--
BraA01g005270.3.5C	2.1976	2.43	2.4329	8.1072	7.8238	7.8326	3.1129	2.2177	2.8958	4.1515	3.1896	3.2177	1.5639	1.4685	1.2721	4.0091	4.1918	3.0446	86	93	101	298	303	315	128	88	118	152	120	117	54	53	54	144	152	116	A01	2506531	2509850	-	K17913 carlactone synthase / all-trans-10'-apo-beta-carotenal 13,14-cleaving dioxygenase [EC:1.13.11.69 1.13.11.70] | (RefSeq) carotenoid cleavage dioxygenase 8, chloroplastic (A)	ko00906: Carotenoid biosynthesis; ko01110: Biosynthesis of secondary metabolites	carotenoid cleavage dioxygenase 8, chloroplastic [Brassica rapa]	CCD8_ARATH RecName: Full=Carotenoid cleavage dioxygenase 8, chloroplastic; Short=AtCCD8; EC=1.13.11.69 {ECO:0000269|PubMed:22422982}; EC=1.13.11.70 {ECO:0000269|PubMed:18637791}; AltName: Full=AtNCED8; AltName: Full=Protein MORE AXILLARY BRANCHING 4; AltName: Full=Protein MORE AXILLARY GROWTH 4; Flags: Precursor;	M4D4I0_BRARP SubName: Full=Uncharacterized protein {ECO:0000313|EnsemblPlants:Bra011384.1-P};	Beta, beta-carotene 15,15'-dioxygenase and related enzymes	GO:0009507,chloroplast; GO:0009570,chloroplast stroma; GO:0102396,9-cis-10'-apo-beta-carotenal cleavage oxygenase activity; GO:0102251,all-trans-beta-apo-10'-carotenal cleavage oxygenase activity; GO:0010436,carotenoid dioxygenase activity; GO:0046872,metal ion binding; GO:0016702,oxidoreductase activity, acting on single donors with incorporation of molecular oxygen, incorporation of two atoms o…	PF03055.18:Retinal pigment epithelial membrane protein	--
BraA01g005280.3.5C	22.5975	17.5263	21.5193	11.8656	11.1842	13.9115	31.9306	35.8928	33.9928	11.1318	9.0345	11.209	42.1631	53.6723	49.9194	18.0885	18.996	14.7236	588	446	594	290	288	372	873	947	921	271	226	271	968	1288	1409	432	458	373	A01	2518535	2519669	-	K09286 EREBP-like factor | (RefSeq) ethylene-responsive transcription factor ERF043 (A)	--	ethylene-responsive transcription factor ERF043 [Brassica rapa]	ERF43_ARATH RecName: Full=Ethylene-responsive transcription factor ERF043;	M4D4H9_BRARP RecName: Full=AP2/ERF domain-containing protein {ECO:0000259|PROSITE:PS51032};	--	GO:0005634,nucleus; GO:0003700,DNA-binding transcription factor activity; GO:0000976,transcription cis-regulatory region binding; GO:0009873,ethylene-activated signaling pathway; GO:0003674,molecular_function; GO:0140110,transcription regulator activity; GO:0001067,transcription regulatory region nucleic acid binding; GO:0003676,nucleic acid binding; GO:0003677,DNA binding; GO:0003690,double-stra…	PF00847.23:AP2 domain	AP2/ERF-ERF
BraA01g005290.3.5C	6.9702	6.7878	6.5445	12.8983	14.0307	11.4389	8.3711	8.62	7.5707	16.8514	15.6229	15.0927	7.8999	7.6778	6.7062	17.0268	18.7465	18.5233	252	240	251	438	502	425	318	316	285	570	543	507	252	256	263	565	628	652	A01	2524892	2528408	-	--	--	VAN3-binding protein isoform X1 [Brassica rapa]	VAB_ARATH RecName: Full=VAN3-binding protein {ECO:0000303|PubMed:19363154}; AltName: Full=Protein FORKED 1;	A0A398AJ75_BRACM SubName: Full=(field mustard) hypothetical protein {ECO:0000313|EMBL:CAG7886470.1};	--	GO:0009734,auxin-activated signaling pathway; GO:0010305,leaf vascular tissue pattern formation; GO:0010087,phloem or xylem histogenesis; GO:0006892,post-Golgi vesicle-mediated transport; GO:0009733,response to auxin; GO:0007154,cell communication; GO:0007165,signal transduction; GO:0008150,biological_process; GO:0009719,response to endogenous stimulus; GO:0009725,response to hormone; GO:0009755,…	PF05703.14:Auxin canalisation	--
BraA01g005300.3.5C	1.7865	1.6745	1.4969	4.3851	5.8167	6.1326	0.8029	0.9299	1.2868	4.0841	3.7681	4.3794	1.631	1.668	2.9278	3.4602	3.9631	4.3324	36	33	32	83	116	127	17	19	27	77	73	82	29	31	64	64	74	85	A01	2529842	2531892	-	--	--	unnamed protein product [Brassica rapa]	--	M4D4H7_BRARP SubName: Full=Uncharacterized protein {ECO:0000313|EnsemblPlants:Bra011381.1-P};	MAM33, mitochondrial matrix glycoprotein	GO:0005759,mitochondrial matrix; GO:0005575,cellular_component; GO:0005622,intracellular anatomical structure; GO:0005737,cytoplasm; GO:0005739,mitochondrion; GO:0031974,membrane-enclosed lumen; GO:0043226,organelle; GO:0043227,membrane-bounded organelle; GO:0043229,intracellular organelle; GO:0043231,intracellular membrane-bounded organelle; GO:0043233,organelle lumen; GO:0070013,intracellular o…	PF02330.19:Mitochondrial glycoprotein	--
BraA01g005380.3.5C	44.2414	46.5862	44.5431	34.28	35.9804	38.789	35.3325	34.0613	32.0935	21.2234	23.191	22.8969	43.7122	43.7353	41.8634	21.2002	23.9002	21.3406	1778	1831	1899	1294	1431	1602	1492	1388	1343	798	896	855	1550	1621	1825	782	890	835	A01	2560631	2563208	-	K11090 lupus La protein | (RefSeq) la protein 1 (A)	--	hypothetical protein HID58_000495, partial [Brassica napus]	LA1_ARATH RecName: Full=La protein 1; Short=AtLa1;	M4D4H1_BRARP SubName: Full=Uncharacterized protein {ECO:0000313|EnsemblPlants:Bra011375.1-P};	FOG: RRM domain	GO:0005730,nucleolus; GO:0005654,nucleoplasm; GO:0005634,nucleus; GO:0009505,plant-type cell wall; GO:1990904,ribonucleoprotein complex; GO:0003729,mRNA binding; GO:0003723,RNA binding; GO:0009793,embryo development ending in seed dormancy; GO:0034470,ncRNA processing; GO:0042254,ribosome biogenesis; GO:0006364,rRNA processing; GO:0008033,tRNA processing; GO:0003674,molecular_function; GO:0003676…	PF08777.14:RNA binding motif	--
BraA01g005390.3.5C	3.5104	3.7552	3.2922	5.0982	3.9838	4.7998	1.3535	1.5624	1.5214	3.7136	4.6065	4.6112	2.3464	2.5961	3.2196	2.9421	3.4583	3.92	195	204	194	266	219	274	79	88	88	193	246	238	115	133	194	150	178	212	A01	2570983	2574410	-	K13430 serine/threonine-protein kinase PBS1 [EC:2.7.11.1] | (RefSeq) serine/threonine-protein kinase PBS1 (A)	ko04626: Plant-pathogen interaction	proline-rich receptor-like protein kinase PERK14 [Brassica rapa]	PEK14_ARATH RecName: Full=Proline-rich receptor-like protein kinase PERK14; EC=2.7.11.1; AltName: Full=Proline-rich extensin-like receptor kinase 14; Short=AtPERK14;	A0A8D9LTU4_BRACM SubName: Full=(field mustard) hypothetical protein {ECO:0000313|EMBL:CAG7886482.1};	Serine/threonine protein kinase	GO:0016021,integral component of membrane; GO:0005886,plasma membrane; GO:0005524,ATP binding; GO:0106310,protein serine kinase activity; GO:0004674,protein serine/threonine kinase activity; GO:0006468,protein phosphorylation; GO:0000166,nucleotide binding; GO:0003674,molecular_function; GO:0005488,binding; GO:0017076,purine nucleotide binding; GO:0030554,adenyl nucleotide binding; GO:0032553,rib…	PF07714.20:Protein tyrosine and serine/threonine kinase	--
BraA01g005420.3.5C	0.5716	0.6758	0.5893	0.8368	0.7039	0.8691	0.51	0.5109	0.4632	0.5155	0.5388	0.6728	0.1215	0.2712	0.2635	0.5644	0.559	0.5137	32	37	35	44	39	50	30	29	27	27	29	35	6	14	16	29	29	28	A01	2590855	2594096	+	K10661 E3 ubiquitin-protein ligase MARCH6 [EC:2.3.2.27] | (RefSeq) probable E3 ubiquitin ligase SUD1 isoform X1 (A)	ko04141: Protein processing in endoplasmic reticulum	probable E3 ubiquitin ligase SUD1 isoform X1 [Brassica rapa]	SUD1_ARATH RecName: Full=Probable E3 ubiquitin ligase SUD1; EC=2.3.2.27; AltName: Full=Protein ECERIFERUM 9; AltName: Full=Protein SUPPRESSOR OF DRY2 DEFFECTS 1; Short=AtSUD1; AltName: Full=RING-type E3 ubiquitin transferase SUD1 {ECO:0000305}; AltName: Full=RING/U-box domain-containing protein;	A0A398AIN3_BRACM RecName: Full=RING-CH-type domain-containing protein {ECO:0000259|PROSITE:PS51292};	Protein involved in mRNA turnover and stability	GO:0030176,integral component of endoplasmic reticulum membrane; GO:0004842,ubiquitin-protein transferase activity; GO:0008270,zinc ion binding; GO:0042335,cuticle development; GO:0010143,cutin biosynthetic process; GO:0008299,isoprenoid biosynthetic process; GO:1900486,positive regulation of isopentenyl diphosphate biosynthetic process, mevalonate pathway; GO:0009414,response to water deprivatio…	PF12906.10:RING-variant domain	--
BraA01g005430.3.5C	0.158	0.1469	0.2302	0.26	0.2758	0.2236	0.3417	0.1416	0.4138	0.1996	0.3436	0.1546	0.7162	0.95	0.8474	0.3599	0.279	0.2655	11	10	17	17	19	16	25	10	30	13	23	10	44	61	64	23	18	18	A01	2594545	2598354	+	K10661 E3 ubiquitin-protein ligase MARCH6 [EC:2.3.2.27] | (RefSeq) probable E3 ubiquitin ligase SUD1 (A)	ko04141: Protein processing in endoplasmic reticulum	probable E3 ubiquitin ligase SUD1 [Brassica rapa]	SUD1_ARATH RecName: Full=Probable E3 ubiquitin ligase SUD1; EC=2.3.2.27; AltName: Full=Protein ECERIFERUM 9; AltName: Full=Protein SUPPRESSOR OF DRY2 DEFFECTS 1; Short=AtSUD1; AltName: Full=RING-type E3 ubiquitin transferase SUD1 {ECO:0000305}; AltName: Full=RING/U-box domain-containing protein;	A0A398AJ86_BRACM RecName: Full=RING-CH-type domain-containing protein {ECO:0000259|PROSITE:PS51292};	Protein involved in mRNA turnover and stability	GO:0030176,integral component of endoplasmic reticulum membrane; GO:0004842,ubiquitin-protein transferase activity; GO:0008270,zinc ion binding; GO:0042335,cuticle development; GO:0010143,cutin biosynthetic process; GO:0008299,isoprenoid biosynthetic process; GO:1900486,positive regulation of isopentenyl diphosphate biosynthetic process, mevalonate pathway; GO:0009414,response to water deprivatio…	PF12906.10:RING-variant domain	--
BraA01g005450.3.5C	19.2452	18.8805	19.7394	12.7495	12.236	11.8265	13.8166	13.6796	15.313	26.4812	24.2869	22.8006	5.5604	4.7152	4.7695	24.4424	24.38	24.7604	863	828	939	537	543	545	651	622	715	1111	1047	950	220	195	232	1006	1013	1081	A01	2603103	2606797	+	K21867 potassium channel | (RefSeq) potassium channel KAT3 isoform X1 (A)	--	potassium channel KAT3 isoform X1 [Brassica rapa]	KAT3_ARATH RecName: Full=Potassium channel KAT3; AltName: Full=AKT4; AltName: Full=AtKC1; AltName: Full=Potassium channel TKC;	M4D4G3_BRARP RecName: Full=Potassium channel {ECO:0000256|RuleBase:RU369015};	K+-channel ERG and related proteins, contain PAS/PAC sensor domain	GO:0005783,endoplasmic reticulum; GO:0016021,integral component of membrane; GO:0005886,plasma membrane; GO:0005249,voltage-gated potassium channel activity; GO:0071805,potassium ion transmembrane transport; GO:0034765,regulation of ion transmembrane transport; GO:0009624,response to nematode; GO:0003674,molecular_function; GO:0005215,transporter activity; GO:0005216,ion channel activity; GO:0005…	PF00520.34:Ion transport protein	--
BraA01g005520.3.5C	2.456	2.4109	4.3526	2.3011	2.6803	3.9195	1.4025	2.616	1.6039	2.1001	2.657	1.6917	1.1134	0.9587	0.8151	1.3915	3.7109	1.7154	25	24	47	22	27	41	15	27	17	20	26	16	10	9	9	13	35	17	A01	2652281	2652792	-	--	--	uncharacterized protein LOC106409820 [Brassica napus]	--	M4D4F8_BRARP SubName: Full=Uncharacterized protein {ECO:0000313|EnsemblPlants:Bra011362.1-P};	--	GO:0016021,integral component of membrane; GO:0005575,cellular_component; GO:0016020,membrane; GO:0031224,intrinsic component of membrane; GO:0110165,cellular anatomical entity	--	--
BraA01g005530.3.5C	20.698	23.4844	20.0515	12.9582	14.1286	12.7804	22.011	21.6787	22.9818	13.6216	12.6366	13.568	24.8095	25.9722	23.1382	11.0882	12.245	13.4195	903	1002	928	531	610	573	1009	959	1044	556	530	550	955	1045	1095	444	495	570	A01	2657037	2659051	+	--	--	troponin T, slow skeletal muscle [Brassica rapa]	--	M4D4F7_BRARP SubName: Full=Uncharacterized protein {ECO:0000313|EnsemblPlants:Bra011361.1-P};	MAM33, mitochondrial matrix glycoprotein	--	--	--
BraA01g005590.3.5C	1.9086	1.6677	1.6356	1.2931	1.2974	1.7221	5.9116	6.0232	5.5655	2.8188	2.0936	2.4276	0.8259	1.1664	0.9917	1.5123	1.4606	1.6039	55	47	50	35	37	51	179	176	167	76	58	65	21	31	31	40	39	45	A01	2684541	2686463	-	K11816 indole-3-pyruvate monooxygenase [EC:1.14.13.168] | (RefSeq) probable indole-3-pyruvate monooxygenase YUCCA1 (A)	ko00380: Tryptophan metabolism; ko01100: Metabolic pathways	probable indole-3-pyruvate monooxygenase YUCCA1 [Brassica rapa]	YUC1_ARATH RecName: Full=Probable indole-3-pyruvate monooxygenase YUCCA1; EC=1.14.13.168; AltName: Full=Flavin-containing monooxygenase YUCCA1;	M4D4F0_BRARP RecName: Full=Flavin-containing monooxygenase {ECO:0000256|RuleBase:RU361177}; EC=1.-.-.- {ECO:0000256|RuleBase:RU361177};	Flavin-containing monooxygenase	GO:0050660,flavin adenine dinucleotide binding; GO:0103075,indole-3-pyruvate monooxygenase activity; GO:0004497,monooxygenase activity; GO:0004499,N,N-dimethylaniline monooxygenase activity; GO:0050661,NADP binding; GO:0009851,auxin biosynthetic process; GO:0000166,nucleotide binding; GO:0003674,molecular_function; GO:0005488,binding; GO:0036094,small molecule binding; GO:0043167,ion binding; GO:…	PF00743.22:Flavin-binding monooxygenase-like	--
BraA01g005620.3.5C	12.2311	13.9808	14.5145	13.5436	12.9973	14.506	7.3897	7.8992	7.2579	6.7582	7.2926	7.0788	9.3235	9.4409	9.2255	5.893	5.7459	5.6523	1298	1451	1634	1350	1365	1582	824	850	802	671	744	698	873	924	1062	574	565	584	A01	2697926	2705000	+	K00600 glycine hydroxymethyltransferase [EC:2.1.2.1] | (RefSeq) serine hydroxymethyltransferase 3, chloroplastic (A)	ko00260: Glycine, serine and threonine metabolism; ko00460: Cyanoamino acid metabolism; ko00630: Glyoxylate and dicarboxylate metabolism; ko00670: One carbon pool by folate; ko01100: Metabolic pathways; ko01110: Biosynthesis of secondary metabolites; ko01200: Carbon metabolism; ko01230: Biosynthesis of amino acids; ko01240: Biosynthesis of cofactors	serine hydroxymethyltransferase 3, chloroplastic [Brassica rapa]	GLYP3_ARATH RecName: Full=Serine hydroxymethyltransferase 3, chloroplastic {ECO:0000303|PubMed:10806255, ECO:0000303|PubMed:12730263}; Short=AtSHM3 {ECO:0000303|PubMed:12730263}; Short=AtSHMT3 {ECO:0000303|PubMed:20518745}; EC=2.1.2.1 {ECO:0000269|PubMed:20518745}; AltName: Full=Glycine hydroxymethyltransferase 3 {ECO:0000303|PubMed:20518745}; AltName: Full=Serine methylase 3 {ECO:0000303|PubMed:…	A0A398AIQ4_BRACM RecName: Full=Serine hydroxymethyltransferase {ECO:0000256|RuleBase:RU000585}; EC=2.1.2.1 {ECO:0000256|RuleBase:RU000585};	Glycine/serine hydroxymethyltransferase	GO:0009507,chloroplast; GO:0009570,chloroplast stroma; GO:0005737,cytoplasm; GO:0005886,plasma membrane; GO:0009536,plastid; GO:0004372,glycine hydroxymethyltransferase activity; GO:0030170,pyridoxal phosphate binding; GO:0070905,serine binding; GO:0008270,zinc ion binding; GO:0046655,folic acid metabolic process; GO:0019264,glycine biosynthetic process from serine; GO:0006565,L-serine catabolic …	PF00464.22:Serine hydroxymethyltransferase	--
BraA01g005630.3.5C	0.3538	0.4052	0.2935	0.1205	0.1144	0.1102	0.0943	0.0698	0.0136	0.0605	0.0147	0.0457	0.0802	0.1228	0.0913	0.0154	0.0916	0.0145	25	28	22	8	8	8	7	5	1	4	1	3	5	8	7	1	6	1	A01	2705046	2709253	-	K21867 potassium channel | (RefSeq) probable potassium channel AKT5 (A)	--	probable potassium channel AKT5 [Brassica rapa]	AKT5_ARATH RecName: Full=Probable potassium channel AKT5;	M4D4E7_BRARP RecName: Full=Potassium channel {ECO:0000256|RuleBase:RU369015};	K+-channel ERG and related proteins, contain PAS/PAC sensor domain	GO:0016021,integral component of membrane; GO:0005249,voltage-gated potassium channel activity; GO:0034765,regulation of ion transmembrane transport; GO:0003674,molecular_function; GO:0005215,transporter activity; GO:0005216,ion channel activity; GO:0005244,voltage-gated ion channel activity; GO:0005261,cation channel activity; GO:0005267,potassium channel activity; GO:0008324,cation transmembran…	PF00520.34:Ion transport protein	--
BraA01g005650.3.5C	11.27	9.9831	11.0152	9.396	10.3161	8.9469	14.8962	14.6932	14.8251	14.7081	14.5058	14.0323	3.52	3.401	3.4443	6.9184	6.9028	5.7484	733	635	760	574	664	598	1018	969	1004	895	907	848	202	204	243	413	416	364	A01	2717759	2720595	+	--	--	uncharacterized protein LOC103850912 [Brassica rapa]	--	A0A3P5Z1Z6_BRACM SubName: Full=(field mustard) hypothetical protein {ECO:0000313|EMBL:CAG7886508.1};	--	--	PF04862.15:Protein of unknown function (DUF642)	--
BraA01g005670.3.5C	1.7926	2.6851	1.6898	1.49	1.144	1.3465	0.6136	0.5583	0.7098	0.4034	0.3926	0.1862	1.3188	0.8354	0.7973	0.3769	0.6449	0.3876	114	167	114	89	72	88	41	36	47	24	24	11	74	49	55	22	38	24	A01	2729029	2731802	-	--	--	pentatricopeptide repeat-containing protein At4g32430, mitochondrial isoform X1 [Brassica rapa]	PP345_ARATH RecName: Full=Pentatricopeptide repeat-containing protein At4g32430, mitochondrial; Flags: Precursor;	M4D4E3_BRARP SubName: Full=Uncharacterized protein {ECO:0000313|EnsemblPlants:Bra011347.1-P};	FOG: PPR repeat	GO:0043231,intracellular membrane-bounded organelle; GO:0005739,mitochondrion; GO:0003723,RNA binding; GO:1905639,positive regulation of mitochondrial mRNA catabolic process; GO:0009451,RNA modification; GO:0003674,molecular_function; GO:0003676,nucleic acid binding; GO:0005488,binding; GO:0097159,organic cyclic compound binding; GO:1901363,heterocyclic compound binding; GO:0000957,mitochondrial …	PF13041.9:PPR repeat family	--
BraA01g005700.3.5C	22.1867	20.1397	19.2346	21.1885	21.0109	23.7462	13.7871	15.2558	13.2762	9.8666	9.5546	12.2712	15.4863	15.8564	14.9346	8.0161	7.7431	6.0785	971	862	893	871	910	1068	634	677	605	404	402	499	598	640	709	322	314	259	A01	2742461	2744544	-	K14684 solute carrier family 25 (mitochondrial phosphate transporter), member 23/24/25/41 | (RefSeq) adenine nucleotide transporter BT1, chloroplastic/mitochondrial (A)	--	adenine nucleotide transporter BT1, chloroplastic/mitochondrial [Brassica rapa]	BRT1_ARATH RecName: Full=Adenine nucleotide transporter BT1, chloroplastic/mitochondrial; AltName: Full=Protein BRITTLE 1 homolog; Short=AtBT1; AltName: Full=Protein EMBRYO DEFECTIVE 104; AltName: Full=Protein EMBRYO DEFECTIVE 42; AltName: Full=Protein SODIUM HYPERSENSITIVE 1; Flags: Precursor;	M4D4E0_BRARP SubName: Full=Uncharacterized protein {ECO:0000313|EnsemblPlants:Bra011344.1-P};	Mitochondrial solute carrier protein	GO:0009507,chloroplast; GO:0009941,chloroplast envelope; GO:0009706,chloroplast inner membrane; GO:0016021,integral component of membrane; GO:0005743,mitochondrial inner membrane; GO:0005739,mitochondrion; GO:0005886,plasma membrane; GO:0009536,plastid; GO:0055085,transmembrane transport; GO:0006810,transport; GO:0008150,biological_process; GO:0009987,cellular process; GO:0051179,localization; GO…	PF00153.30:Mitochondrial carrier protein	--
BraA01g005740.3.5C	12.8312	11.8359	12.3196	11.7093	9.9816	11.5609	1.4538	1.5065	1.4018	2.2858	2.966	3.1419	1.7697	1.5091	1.5334	2.6628	2.8941	2.4755	378	341	385	324	291	350	45	45	43	63	84	86	46	41	49	72	79	71	A01	2757034	2758993	+	--	--	uncharacterized protein LOC103851057 [Brassica rapa]	--	A0A3P5Z204_BRACM SubName: Full=(field mustard) hypothetical protein {ECO:0000313|EMBL:CAG7886519.1};	--	--	PF14559.9:Tetratricopeptide repeat	--
BraA01g005760.3.5C	0.0962	0.1475	0.0907	0.1365	0.1782	0.0312	0.1221	0.3004	0.3387	0.4455	0.4169	0.4486	0.1453	0.0521	0.1182	0.6637	0.6401	0.494	6	9	6	8	11	2	8	19	22	26	25	26	8	3	8	38	37	30	A01	2765106	2767826	-	K13416 brassinosteroid insensitive 1-associated receptor kinase 1 [EC:2.7.10.1 2.7.11.1] | (RefSeq) BRASSINOSTEROID INSENSITIVE 1-associated receptor kinase 1 isoform X1 (A)	ko04016: MAPK signaling pathway - plant; ko04075: Plant hormone signal transduction; ko04626: Plant-pathogen interaction	G-type lectin S-receptor-like serine/threonine-protein kinase SD2-5 isoform X1 [Brassica rapa]	SD25_ARATH RecName: Full=G-type lectin S-receptor-like serine/threonine-protein kinase SD2-5; EC=2.7.11.1; AltName: Full=S-domain-2 (SD2) receptor kinase 5; Short=SD2-5; Flags: Precursor;	M4D4D3_BRARP SubName: Full=Uncharacterized protein {ECO:0000313|EnsemblPlants:Bra011337.1-P};	--	GO:0016021,integral component of membrane; GO:0005886,plasma membrane; GO:0005524,ATP binding; GO:0005516,calmodulin binding; GO:0030246,carbohydrate binding; GO:0004672,protein kinase activity; GO:0106310,protein serine kinase activity; GO:0004674,protein serine/threonine kinase activity; GO:0031625,ubiquitin protein ligase binding; GO:0046777,protein autophosphorylation; GO:0000166,nucleotide b…	PF00069.28:Protein kinase domain	--
BraA01g005860.3.5C	5.9785	6.7489	7.3941	6.416	6.0412	6.9346	10.1052	10.047	13.0451	11.0932	10.0994	9.9347	22.5503	20.7442	20.8996	9.5361	8.9815	8.99	125	138	164	126	125	149	222	213	284	217	203	193	416	400	474	183	174	183	A01	2802638	2804774	-	K02109 F-type H+-transporting ATPase subunit b | (RefSeq) ATP synthase subunit b', chloroplastic (A)	ko00190: Oxidative phosphorylation; ko00195: Photosynthesis; ko01100: Metabolic pathways	ATP synthase subunit b', chloroplastic [Brassica rapa]	ATPF2_SPIOL RecName: Full=ATP synthase subunit b', chloroplastic; AltName: Full=ATP synthase F(0) sector subunit b'; AltName: Full=ATPase subunit II; Flags: Precursor;	M4D4C5_BRARP SubName: Full=Uncharacterized protein {ECO:0000313|EnsemblPlants:Bra011329.1-P};	--	GO:0009535,chloroplast thylakoid membrane; GO:0016021,integral component of membrane; GO:0045263,proton-transporting ATP synthase complex, coupling factor F(o); GO:0005524,ATP binding; GO:0015078,proton transmembrane transporter activity; GO:0015986,proton motive force-driven ATP synthesis; GO:0000166,nucleotide binding; GO:0003674,molecular_function; GO:0005488,binding; GO:0017076,purine nucleot…	PF00430.21:ATP synthase B/B' CF(0)	--
BraA01g005870.3.5C	1.8102	1.9106	1.8578	1.5076	1.8292	1.5768	8.9751	9.0269	8.8185	8.3789	8.2151	7.7142	4.0205	4.5429	4.2392	6.0598	6.0026	6.1776	124	128	135	97	124	111	646	627	629	537	541	491	243	287	315	381	381	412	A01	2805528	2808515	-	--	--	golgin subfamily A member 6-like protein 7 [Brassica rapa]	--	M4D4C4_BRARP SubName: Full=Uncharacterized protein {ECO:0000313|EnsemblPlants:Bra011328.1-P};	--	GO:0007131,reciprocal meiotic recombination; GO:0000003,reproduction; GO:0000280,nuclear division; GO:0006139,nucleobase-containing compound metabolic process; GO:0006259,DNA metabolic process; GO:0006310,DNA recombination; GO:0006725,cellular aromatic compound metabolic process; GO:0006807,nitrogen compound metabolic process; GO:0006996,organelle organization; GO:0007049,cell cycle; GO:0007127,m…	--	--
BraA01g005960.3.5C	7.2943	8.1895	7.3599	4.7805	5.241	5.9566	5.32	6.1274	5.5444	3.9962	3.8128	3.7083	11.2584	11.0293	10.4585	3.8738	3.9163	3.539	398	437	426	245	283	334	305	339	315	204	200	188	542	555	619	194	198	188	A01	2843179	2847987	-	--	--	neurochondrin [Brassica rapa]	--	M4D4B4_BRARP SubName: Full=Uncharacterized protein {ECO:0000313|EnsemblPlants:Bra011318.1-P};	Neurochondrin/leucine-rich protein (Neurochondrin)	--	PF05536.14:Neurochondrin	--
BraA01g006020.3.5C	1.9629	2.2301	2.4671	4.644	3.9669	3.5371	1.1762	2.7962	2.3738	4.5068	3.8567	4.0686	1.4007	0.5518	1.2064	2.6138	2.0399	2.9868	27	30	36	60	54	50	17	39	34	58	51	52	17	7	18	33	26	40	A01	2881628	2882946	-	K22763 deubiquitinase DESI2 [EC:3.4.19.12] | (RefSeq) deSI-like protein At4g17486 (A)	--	deSI-like protein At4g17486 [Brassica rapa]	PPDEX_ARATH RecName: Full=DeSI-like protein At4g17486; EC=3.4.-.-;	A0A398AIW4_BRACM SubName: Full=(field mustard) hypothetical protein {ECO:0000313|EMBL:CAG7886549.1};	Uncharacterized conserved protein	GO:0101005,deubiquitinase activity; GO:0016579,protein deubiquitination; GO:0070646,protein modification by small protein removal; GO:0003674,molecular_function; GO:0003824,catalytic activity; GO:0008233,peptidase activity; GO:0016787,hydrolase activity; GO:0019783,ubiquitin-like protein peptidase activity; GO:0140096,catalytic activity, acting on a protein; GO:0006508,proteolysis; GO:0006807,nit…	PF05903.17:PPPDE putative peptidase domain	--
BraA01g006080.3.5C	0.1871	0.1392	0.0641	0.0543	0.0172	0.0828	0.2429	0.2349	0.1144	0.2728	0.1416	0.2014	0.9062	0.4243	0.6587	0.1112	0.1652	0.1223	11	8	4	3	1	5	15	14	7	15	8	11	47	23	42	6	9	7	A01	2934647	2937210	-	K00384 thioredoxin reductase (NADPH) [EC:1.8.1.9] | (RefSeq) thioredoxin reductase 2-like (A)	ko00450: Selenocompound metabolism	unnamed protein product [Brassica napus]	TRXB2_ARATH RecName: Full=Thioredoxin reductase 2; EC=1.8.1.9; AltName: Full=NADPH-dependent thioredoxin reductase 2; Short=NTR2; AltName: Full=NADPH-dependent thioredoxin reductase A; Short=AtNTRA;	A0A817AM41_BRANA SubName: Full=(rape) hypothetical protein {ECO:0000313|EMBL:CAF2273009.1};	Thioredoxin reductase	GO:0005829,cytosol; GO:0005759,mitochondrial matrix; GO:0005739,mitochondrion; GO:0004791,thioredoxin-disulfide reductase activity; GO:0045454,cell redox homeostasis; GO:0019430,removal of superoxide radicals; GO:0003674,molecular_function; GO:0003824,catalytic activity; GO:0015035,protein-disulfide reductase activity; GO:0015036,disulfide oxidoreductase activity; GO:0016209,antioxidant activity;…	PF07992.17:Pyridine nucleotide-disulphide oxidoreductase	--
BraA01g006120.3.5C	0.1831	0.1532	0.1256	0.5849	0.4038	0.3888	0.0792	0.0164	0.1279	0.1068	0.2598	0.1075	0.0566	0	0.1074	0.0907	0.2515	0.2907	11	9	8	33	24	24	5	1	8	6	15	6	3	0	7	5	14	17	A01	2948726	2951345	-	--	--	hypothetical protein IGI04_000580 [Brassica rapa subsp. trilocularis]	PP344_ARATH RecName: Full=Pentatricopeptide repeat-containing protein At4g31850, chloroplastic; AltName: Full=Protein PROTON GRADIENT REGULATION 3; Flags: Precursor;	M4D4A0_BRARP SubName: Full=Uncharacterized protein {ECO:0000313|EnsemblPlants:Bra011304.1-P};	FOG: PPR repeat	GO:0009507,chloroplast; GO:0003729,mRNA binding; GO:0032544,plastid translation; GO:0043489,RNA stabilization; GO:0006412,translation; GO:0003674,molecular_function; GO:0003676,nucleic acid binding; GO:0003723,RNA binding; GO:0005488,binding; GO:0097159,organic cyclic compound binding; GO:1901363,heterocyclic compound binding; GO:0006518,peptide metabolic process; GO:0006807,nitrogen compound met…	PF13041.9:PPR repeat family	--
BraA01g006160.3.5C	26.9111	26.8711	28.0594	20.3049	20.2176	21.1315	40.823	42.6952	44.8128	19.8094	20.4712	20.3245	160.22	156.226	157.719	32.6602	32.5284	30.0205	1150	1123	1272	815	855	928	1833	1850	1994	792	841	807	6041	6157	7311	1281	1288	1249	A01	2966135	2967998	-	K18835 WRKY transcription factor 2 | (RefSeq) probable WRKY transcription factor 10 (A)	ko04626: Plant-pathogen interaction	WRKY transcription factor 18-like [Brassica napus]	WRK18_ARATH RecName: Full=WRKY transcription factor 18; AltName: Full=WRKY DNA-binding protein 18; Short=AtWRKY18;	A0A3P5Z238_BRACM SubName: Full=(field mustard) hypothetical protein {ECO:0000313|EMBL:CAG7886562.1};	--	GO:0005634,nucleus; GO:0003700,DNA-binding transcription factor activity; GO:0042802,identical protein binding; GO:0043565,sequence-specific DNA binding; GO:0042742,defense response to bacterium; GO:0050832,defense response to fungus; GO:0031347,regulation of defense response; GO:0002237,response to molecule of bacterial origin; GO:0009751,response to salicylic acid; GO:0003674,molecular_function…	PF03106.18:WRKY DNA -binding domain	WRKY
BraA01g006170.3.5C	30.5582	30.5624	25.5871	31.3346	26.1472	25.5562	21.008	18.6795	18.562	13.1701	15.6735	12.5036	27.6912	26.1487	27.2947	13.2331	14.058	13.777	868	849	771	836	735	746	627	538	549	350	428	330	694	685	841	345	370	381	A01	2972699	2974553	-	K00586 diphthine methyl ester synthase [EC:2.1.1.314] | (RefSeq) probable diphthine methyl ester synthase (A)	--	probable diphthine methyl ester synthase [Brassica rapa]	DPH5_ARATH RecName: Full=Probable diphthine methyl ester synthase; EC=2.1.1.314; AltName: Full=Diphthamide biosynthesis methyltransferase;	M4D494_BRARP RecName: Full=Diphthine methyl ester synthase {ECO:0000256|ARBA:ARBA00011927}; EC=2.1.1.314 {ECO:0000256|ARBA:ARBA00011927};	Diphthine synthase	GO:0004164,diphthine synthase activity; GO:0032259,methylation; GO:0017183,peptidyl-diphthamide biosynthetic process from peptidyl-histidine; GO:0003674,molecular_function; GO:0003824,catalytic activity; GO:0008168,methyltransferase activity; GO:0008757,S-adenosylmethionine-dependent methyltransferase activity; GO:0016740,transferase activity; GO:0016741,transferase activity, transferring one-car…	PF00590.23:Tetrapyrrole (Corrin/Porphyrin) Methylases	--
BraA01g006180.3.5C	28.7949	30.3614	27.9903	39.539	39.1866	38.2688	32.448	30.8384	31.9231	17.9748	16.6275	16.5675	32.0894	32.5283	34.1356	12.2151	11.9579	12.2127	1315	1356	1356	1696	1771	1796	1557	1428	1518	768	730	703	1293	1370	1691	512	506	543	A01	2975398	2977984	-	K03715 1,2-diacylglycerol 3-beta-galactosyltransferase [EC:2.4.1.46] | (RefSeq) monogalactosyldiacylglycerol synthase 1, chloroplastic isoform X2 (A)	ko00561: Glycerolipid metabolism; ko01100: Metabolic pathways	monogalactosyldiacylglycerol synthase 1, chloroplastic isoform X2 [Brassica rapa]	MGDG1_ARATH RecName: Full=Monogalactosyldiacylglycerol synthase 1, chloroplastic {ECO:0000305}; Short=AtMGD1 {ECO:0000303|PubMed:11553816}; EC=2.4.1.46 {ECO:0000269|PubMed:20023301, ECO:0000269|PubMed:26935252}; AltName: Full=MGDG synthase type A {ECO:0000303|PubMed:11553816}; AltName: Full=Protein EMBRYO DEFECTIVE 2797 {ECO:0000305}; Flags: Precursor;	M4D493_BRARP RecName: Full=Monogalactosyldiacylglycerol synthase {ECO:0000256|ARBA:ARBA00012615}; EC=2.4.1.46 {ECO:0000256|ARBA:ARBA00012615};	--	GO:0009941,chloroplast envelope; GO:0009706,chloroplast inner membrane; GO:0005886,plasma membrane; GO:0009536,plastid; GO:0046509,1,2-diacylglycerol 3-beta-galactosyltransferase activity; GO:0035250,UDP-galactosyltransferase activity; GO:0008194,UDP-glycosyltransferase activity; GO:0009793,embryo development ending in seed dormancy; GO:0009247,glycolipid biosynthetic process; GO:0010027,thylakoi…	PF06925.14:Monogalactosyldiacylglycerol (MGDG) synthase	--
BraA01g006210.3.5C	81.7537	82.4374	74.5222	44.8638	43.6368	43.716	21.8753	28.3354	27.7603	44.9472	38.5803	37.4813	74.797	81.5655	82.1092	21.4381	18.9805	22.6248	939	926	908	484	496	516	264	330	332	483	426	400	758	864	1023	226	202	253	A01	2985910	2986410	-	--	--	protein GLUTAMINE DUMPER 1 [Brassica rapa]	GDU1_ARATH RecName: Full=Protein GLUTAMINE DUMPER 1;	A0A398AL61_BRACM SubName: Full=(field mustard) hypothetical protein {ECO:0000313|EMBL:CAG7886568.1};	--	GO:0016021,integral component of membrane; GO:0016020,membrane; GO:0005634,nucleus; GO:0005886,plasma membrane; GO:0010585,glutamine secretion; GO:0080143,regulation of amino acid export; GO:0006521,regulation of cellular amino acid metabolic process; GO:0006810,transport; GO:0006811,ion transport; GO:0006820,anion transport; GO:0006865,amino acid transport; GO:0006868,glutamine transport; GO:000…	--	--
BraA01g006280.3.5C	2.0506	2.2563	2.1221	0.5458	0.6306	0.7157	2.0576	2.6818	2.2904	1.3579	1.3447	1.1514	7.9322	10.1505	8.8355	1.6999	1.4433	1.3965	92	99	101	23	28	33	97	122	107	57	58	48	314	420	430	70	60	61	A01	3014071	3016307	+	--	--	hypothetical protein IGI04_000597 [Brassica rapa subsp. trilocularis]	REM4_ARATH RecName: Full=Putative B3 domain-containing protein REM4; AltName: Full=Protein REPRODUCTIVE MERISTEM 4;	A0A398AJF1_BRACM SubName: Full=Uncharacterized protein {ECO:0000313|EMBL:RID77725.1}; Flags: Fragment;	--	GO:0005634,nucleus; GO:0003677,DNA binding; GO:0003674,molecular_function; GO:0003676,nucleic acid binding; GO:0005488,binding; GO:0097159,organic cyclic compound binding; GO:1901363,heterocyclic compound binding; GO:0005575,cellular_component; GO:0005622,intracellular anatomical structure; GO:0043226,organelle; GO:0043227,membrane-bounded organelle; GO:0043229,intracellular organelle; GO:0043231…	PF02362.24:B3 DNA binding domain	B3
BraA01g006290.3.5C	1.8856	1.115	1.7775	1.5722	1.056	1.3706	0.9297	0.7842	0.9382	0.4371	0.7089	0.5624	5.5102	4.6065	4.4191	1.0148	0.9072	1.1434	83	48	83	65	46	62	43	35	43	18	30	23	214	187	211	41	37	49	A01	3016713	3018809	+	--	--	B3 domain-containing protein REM3 [Brassica rapa]	REM3_ARATH RecName: Full=B3 domain-containing protein REM3; AltName: Full=Protein REPRODUCTIVE MERISTEM 3;	A0A398AR36_BRACM SubName: Full=Uncharacterized protein {ECO:0000313|EMBL:RID77726.1};	--	GO:0005634,nucleus; GO:0003677,DNA binding; GO:0009561,megagametogenesis; GO:0009555,pollen development; GO:0003674,molecular_function; GO:0003676,nucleic acid binding; GO:0005488,binding; GO:0097159,organic cyclic compound binding; GO:1901363,heterocyclic compound binding; GO:0007275,multicellular organism development; GO:0008150,biological_process; GO:0009553,embryo sac development; GO:0032501,…	PF02362.24:B3 DNA binding domain	B3
BraA01g006440.3.5C	27.3294	26.7518	27.4546	25.5609	27.1171	25.633	16.6566	17.0391	16.8082	15.4448	14.7041	13.5716	19.0221	17.274	17.3341	9.8275	11.1392	10.9701	609	583	649	535	598	587	390	385	390	322	315	281	374	355	419	201	230	238	A01	3081780	3083422	+	K02902 large subunit ribosomal protein L28 | (RefSeq) uncharacterized protein LOC103851814 (A)	ko03010: Ribosome	uncharacterized protein LOC103851814 [Brassica rapa]	--	M4D471_BRARP SubName: Full=Uncharacterized protein {ECO:0000313|EnsemblPlants:Bra011275.1-P};	Mitochondrial/chloroplast ribosomal protein L28	GO:0005762,mitochondrial large ribosomal subunit; GO:0003735,structural constituent of ribosome; GO:0006412,translation; GO:0003674,molecular_function; GO:0005198,structural molecule activity; GO:0006518,peptide metabolic process; GO:0006807,nitrogen compound metabolic process; GO:0008150,biological_process; GO:0008152,metabolic process; GO:0009058,biosynthetic process; GO:0009059,macromolecule b…	PF00830.22:Ribosomal L28 family	--
BraA01g006520.3.5C	2.6175	2.0834	2.8072	2.5364	2.0906	2.5165	6.7722	6.5076	6.3371	4.5232	4.027	5.0774	5.0627	4.5716	5.3751	5.2938	4.2965	4.6203	167	130	190	152	132	165	454	421	421	270	247	301	285	269	372	310	254	287	A01	3107548	3111247	-	K08869 aarF domain-containing kinase | (RefSeq) protein ACTIVITY OF BC1 COMPLEX KINASE 3, chloroplastic (A)	--	PREDICTED: uncharacterized aarF domain-containing protein kinase At4g31390, chloroplastic [Raphanus sativus]	AB1K1_ARATH RecName: Full=Protein ACTIVITY OF BC1 COMPLEX KINASE 1, chloroplastic {ECO:0000303|PubMed:23673981}; Short=ABC1-LIKE KINASE 1 {ECO:0000303|PubMed:23673981}; EC=2.7.-.- {ECO:0000255|PROSITE-ProRule:PRU00159}; EC=2.7.11.1 {ECO:0000269|PubMed:24267661}; AltName: Full=Protein ABC1-LIKE KINASE RELATED TO CHLOROPHYLL DEGRADATION AND OXIDATIVE STRESS 1 {ECO:0000303|PubMed:22447966}; Short=At…	M4D464_BRARP RecName: Full=Protein kinase domain-containing protein {ECO:0000259|PROSITE:PS50011};	Predicted unusual protein kinase	GO:0009507,chloroplast; GO:0005886,plasma membrane; GO:0010287,plastoglobule; GO:0005524,ATP binding; GO:0004672,protein kinase activity; GO:0106310,protein serine kinase activity; GO:0004674,protein serine/threonine kinase activity; GO:0006995,cellular response to nitrogen starvation; GO:0015996,chlorophyll catabolic process; GO:0009767,photosynthetic electron transport chain; GO:0080177,plastog…	PF03109.19:ABC1 atypical kinase-like domain	--
BraA01g006530.3.5C	0	0	0	0	0	0	4.9816	3.4415	4.245	0.1243	0	0	3.0321	2.1441	4.0748	0	0	0	0	0	0	0	0	0	45	30	38	1	0	0	23	17	38	0	0	0	A01	3113511	3113885	-	--	--	flowering-promoting factor 1-like protein 1 [Brassica rapa]	FLP1_ARATH RecName: Full=Flowering-promoting factor 1-like protein 1; AltName: Full=FPF1-like protein 1;	A0A398AJ17_BRACM SubName: Full=(field mustard) hypothetical protein {ECO:0000313|EMBL:CAG7886599.1};	--	GO:0009909,regulation of flower development; GO:0010228,vegetative to reproductive phase transition of meristem; GO:0000003,reproduction; GO:0003006,developmental process involved in reproduction; GO:0007275,multicellular organism development; GO:0008150,biological_process; GO:0009791,post-embryonic development; GO:0009908,flower development; GO:0022414,reproductive process; GO:0032501,multicellu…	--	--
BraA01g006540.3.5C	2.0226	2.4974	2.0146	6.7445	7.5196	7.9097	0.3995	0.1882	0.4032	13.4605	14.9654	12.568	0.6055	0.7035	0.4574	9.1473	8.7314	9.8385	53	64	56	166	195	213	11	5	11	330	377	306	14	17	13	220	212	251	A01	3114494	3116071	-	--	--	unnamed protein product [Brassica napus]	--	A0A817AR87_BRANA SubName: Full=(rape) hypothetical protein {ECO:0000313|EMBL:CAF2261359.1};	--	GO:0016021,integral component of membrane; GO:0005575,cellular_component; GO:0016020,membrane; GO:0031224,intrinsic component of membrane; GO:0110165,cellular anatomical entity	--	--
BraA01g006560.3.5C	0.6816	1.3938	1.4991	2.0962	2.5252	2.2844	24.8648	23.3016	24.9456	11.3318	12.6823	12.0623	19.483	20.2817	16.8247	11.6335	11.8506	9.3338	9	18	21	26	33	31	345	312	343	140	161	148	227	247	241	141	145	120	A01	3128398	3130934	-	--	--	flowering-promoting factor 1-like protein 1 [Brassica rapa]	FLP1_ARATH RecName: Full=Flowering-promoting factor 1-like protein 1; AltName: Full=FPF1-like protein 1;	M4D461_BRARP SubName: Full=Uncharacterized protein {ECO:0000313|EnsemblPlants:Bra011265.1-P};	--	GO:0009909,regulation of flower development; GO:0010228,vegetative to reproductive phase transition of meristem; GO:0000003,reproduction; GO:0003006,developmental process involved in reproduction; GO:0007275,multicellular organism development; GO:0008150,biological_process; GO:0009791,post-embryonic development; GO:0009908,flower development; GO:0022414,reproductive process; GO:0032501,multicellu…	--	--
BraA01g006610.3.5C	1.6497	0.8434	1.8295	2.9444	2.1573	3.4466	4.8948	4.6416	4.3802	4.4081	5.6022	4.0209	0.8799	1.0522	0.984	2.1145	1.9375	1.2459	34	17	40	57	44	73	106	97	94	85	111	77	16	20	22	40	37	25	A01	3146726	3147701	-	--	--	uncharacterized protein LOC103851956 [Brassica rapa]	--	M4D455_BRARP SubName: Full=Uncharacterized protein {ECO:0000313|EnsemblPlants:Bra011259.1-P};	--	GO:0016021,integral component of membrane; GO:0005575,cellular_component; GO:0016020,membrane; GO:0031224,intrinsic component of membrane; GO:0110165,cellular anatomical entity	PF04654.15:Protein of unknown function, DUF599	--
BraA01g006620.3.5C	3.1703	3.2976	3.5038	5.5285	6.6281	6.1168	1.1965	2.318	2.2573	2.9212	2.9566	3.6474	5.6376	4.2674	5.6438	2.0844	0.9439	1.2913	58	59	68	95	120	115	23	43	43	50	52	62	91	72	112	35	16	23	A01	3153764	3154561	+	K14488 SAUR family protein | (RefSeq) uncharacterized protein LOC103862042 (A)	ko04075: Plant hormone signal transduction	PREDICTED: auxin-responsive protein SAUR72-like [Brassica oleracea var. oleracea]	SAU71_ARATH RecName: Full=Auxin-responsive protein SAUR71 {ECO:0000305}; AltName: Full=Protein SMALL AUXIN UP RNA 71 {ECO:0000303|PubMed:12036261};	M4D454_BRARP SubName: Full=Uncharacterized protein {ECO:0000313|EnsemblPlants:Bra011258.1-P};	--	GO:0005737,cytoplasm; GO:0009734,auxin-activated signaling pathway; GO:0040008,regulation of growth; GO:0007154,cell communication; GO:0007165,signal transduction; GO:0008150,biological_process; GO:0009719,response to endogenous stimulus; GO:0009725,response to hormone; GO:0009733,response to auxin; GO:0009755,hormone-mediated signaling pathway; GO:0009987,cellular process; GO:0010033,response to…	PF02519.17:Auxin responsive protein	--
BraA01g006640.3.5C	36.0582	37.782	38.3952	24.302	26.309	27.0358	42.1244	41.9631	40.9664	25.9987	24.8937	24.9505	26.9216	26.2201	27.3888	11.1525	11.0471	11.3197	1011	1036	1142	640	730	779	1241	1193	1196	682	671	650	666	678	833	287	287	309	A01	3160740	3163135	-	K22596 gamma-glutamylcyclotransferase, plant [EC:4.3.2.9] | (RefSeq) gamma-glutamylcyclotransferase 2-2 (A)	ko00480: Glutathione metabolism; ko01100: Metabolic pathways	gamma-glutamylcyclotransferase 2-2 [Brassica rapa]	GCT22_ARATH RecName: Full=Gamma-glutamylcyclotransferase 2-2 {ECO:0000305}; Short=AtGGCT2;2 {ECO:0000303|PubMed:25716890}; EC=4.3.2.9 {ECO:0000269|PubMed:25716890}; AltName: Full=Gamma-glutamyl cyclotransferase 2;2 {ECO:0000303|PubMed:25716890};	M4D452_BRARP RecName: Full=Gamma-glutamylcyclotransferase {ECO:0000256|RuleBase:RU363081}; EC=4.3.2.9 {ECO:0000256|RuleBase:RU363081};	Predicted cation transporter	GO:0005737,cytoplasm; GO:0003839,gamma-glutamylcyclotransferase activity; GO:0006751,glutathione catabolic process; GO:0003674,molecular_function; GO:0003824,catalytic activity; GO:0016829,lyase activity; GO:0016840,carbon-nitrogen lyase activity; GO:0016842,amidine-lyase activity; GO:0006518,peptide metabolic process; GO:0006575,cellular modified amino acid metabolic process; GO:0006749,glutathi…	PF04752.15:ChaC-like protein	--
BraA01g006650.3.5C	0.0716	0.2197	0.2971	0.549	0.6948	0.46	0.15	0.226	0.2339	1.0412	0.6705	0.8634	0.0325	0.1243	0.1585	0.1249	0.3092	0.309	5	15	22	36	48	33	11	16	17	68	45	56	2	8	12	8	20	21	A01	3164303	3171555	+	K13417 somatic embryogenesis receptor kinase 4 [EC:2.7.10.1 2.7.11.1] | (RefSeq) LRRII4; somatic embryogenesis receptor kinase 4 isoform X1 (A)	ko04626: Plant-pathogen interaction	hypothetical protein IGI04_000624 [Brassica rapa subsp. trilocularis]	Y4312_ARATH RecName: Full=Probable LRR receptor-like serine/threonine-protein kinase At4g31250; EC=2.7.11.1; Flags: Precursor;	A0A816XP67_BRANA SubName: Full=(rape) hypothetical protein {ECO:0000313|EMBL:CAF2147663.1};	--	GO:0016021,integral component of membrane; GO:0005524,ATP binding; GO:0106310,protein serine kinase activity; GO:0004674,protein serine/threonine kinase activity; GO:0006468,protein phosphorylation; GO:0000166,nucleotide binding; GO:0003674,molecular_function; GO:0005488,binding; GO:0017076,purine nucleotide binding; GO:0030554,adenyl nucleotide binding; GO:0032553,ribonucleotide binding; GO:0032…	PF00069.28:Protein kinase domain	--
BraA01g006660.3.5C	6.4599	5.1238	6.4025	6.9418	6.0396	6.4622	25.339	25.811	25.2217	16.8743	17.6467	17.5436	11.7691	11.5869	10.2686	20.5226	19.1885	21.7656	214	166	225	216	198	220	882	867	870	523	562	540	344	354	369	624	589	702	A01	3171976	3174091	+	K17609 nucleoredoxin [EC:1.8.1.8] | (RefSeq) probable nucleoredoxin 3 (A)	--	probable nucleoredoxin 3 [Brassica rapa]	NRX3_ARATH RecName: Full=Probable nucleoredoxin 3; Short=AtNrx3; EC=1.8.1.8;	M4D450_BRARP RecName: Full=Thioredoxin domain-containing protein {ECO:0000259|PROSITE:PS51352};	Thioredoxin, nucleoredoxin and related proteins	GO:0004791,thioredoxin-disulfide reductase activity; GO:0003674,molecular_function; GO:0003824,catalytic activity; GO:0015035,protein-disulfide reductase activity; GO:0015036,disulfide oxidoreductase activity; GO:0016209,antioxidant activity; GO:0016491,oxidoreductase activity; GO:0016667,oxidoreductase activity, acting on a sulfur group of donors; GO:0016668,oxidoreductase activity, acting on a …	PF13905.9:Thioredoxin-like	--
BraA01g006740.3.5C	1.1835	1.2867	1.09	0	0	0	0.4013	0.6373	0.4769	0.0073	0	0	0.3469	0.472	0.4327	0	0	0	174	185	170	0	0	0	62	95	73	1	0	0	45	64	69	0	0	0	A01	3207845	3214257	-	K01184 polygalacturonase [EC:3.2.1.15] | (RefSeq) polygalacturonase (A)	ko00040: Pentose and glucuronate interconversions; ko01100: Metabolic pathways	PREDICTED: uncharacterized protein LOC106329808 [Brassica oleracea var. oleracea]	RNHX1_ARATH RecName: Full=Putative ribonuclease H protein At1g65750; EC=3.1.26.4;	A0A6J0LUC9_RAPSA SubName: Full=uncharacterized protein LOC108834827 {ECO:0000313|RefSeq:XP_018463652.1};	FOG: Reverse transcriptase	GO:0046872,metal ion binding; GO:0003676,nucleic acid binding; GO:0004523,RNA-DNA hybrid ribonuclease activity; GO:0003674,molecular_function; GO:0005488,binding; GO:0043167,ion binding; GO:0043169,cation binding; GO:0097159,organic cyclic compound binding; GO:1901363,heterocyclic compound binding; GO:0003824,catalytic activity; GO:0004518,nuclease activity; GO:0004519,endonuclease activity; GO:0…	PF00078.30:Reverse transcriptase (RNA-dependent DNA polymerase)	--
BraA01g006760.3.5C	3.9654	4.8206	4.6103	0.7036	0.6233	1.029	2.1386	1.1298	1.6079	0.8006	0.55	0.8061	0.3496	0.4777	0.4874	0.432	0.6657	0.4073	90	107	111	15	14	24	51	26	38	17	12	17	7	10	12	9	14	9	A01	3217790	3219562	+	--	--	wall-associated receptor kinase-like 18 [Brassica rapa]	WAKLN_ARATH RecName: Full=Wall-associated receptor kinase-like 18; EC=2.7.11.-; Flags: Precursor;	A0A3P5ZMR8_BRACM SubName: Full=(field mustard) hypothetical protein {ECO:0000313|EMBL:CAG7886621.1};	Serine/threonine protein kinase	GO:0016021,integral component of membrane; GO:0005886,plasma membrane; GO:0005524,ATP binding; GO:0005509,calcium ion binding; GO:0030247,polysaccharide binding; GO:0106310,protein serine kinase activity; GO:0004674,protein serine/threonine kinase activity; GO:0007166,cell surface receptor signaling pathway; GO:0006468,protein phosphorylation; GO:0000166,nucleotide binding; GO:0003674,molecular_f…	PF08488.14:Wall-associated kinase	--
BraA01g006770.3.5C	3.4512	2.9408	3.1027	1.3268	1.1625	2.1767	1.2165	1.0085	1.5652	0.444	0.3656	0.5503	1.1952	1.2127	1.4435	0.4178	0.7932	0.558	108	90	103	39	36	70	40	32	51	13	11	16	33	35	49	12	23	17	A01	3221601	3224484	-	K03801 lipoyl(octanoyl) transferase [EC:2.3.1.181] | (RefSeq) octanoyltransferase LIP2p, chloroplastic (A)	ko00785: Lipoic acid metabolism; ko01100: Metabolic pathways; ko01240: Biosynthesis of cofactors	unnamed protein product [Brassica napus]	LIP2P_ARATH RecName: Full=Octanoyltransferase LIP2p, chloroplastic {ECO:0000305}; EC=2.3.1.181 {ECO:0000255|HAMAP-Rule:MF_00013, ECO:0000269|PubMed:11602263}; AltName: Full=Lipoate-protein ligase 2p {ECO:0000305}; AltName: Full=Lipoyl-[acyl-carrier-protein]-protein-N-lipoyltransferase 2p {ECO:0000305}; AltName: Full=Plastidial lipoyltransferase 2 {ECO:0000303|PubMed:11602263}; Flags: Precursor;	M4D440_BRARP RecName: Full=Lipoyl(octanoyl) transferase {ECO:0000256|ARBA:ARBA00012334}; EC=2.3.1.181 {ECO:0000256|ARBA:ARBA00012334};	Lipoyltransferase	GO:0009507,chloroplast; GO:0005739,mitochondrion; GO:0033819,lipoyl(octanoyl) transferase activity; GO:0009249,protein lipoylation; GO:0003674,molecular_function; GO:0003824,catalytic activity; GO:0016415,octanoyltransferase activity; GO:0016740,transferase activity; GO:0016746,acyltransferase activity; GO:0016747,acyltransferase activity, transferring groups other than amino-acyl groups; GO:0140…	PF00847.23:AP2 domain	AP2/ERF-ERF
BraA01g006780.3.5C	9.5985	9.1726	10.5492	4.1067	4.9855	3.9936	7.4489	8.1613	7.6029	3.8352	4.059	4.4652	6.939	6.9547	5.9749	1.5393	2.0815	1.9349	428	400	499	172	220	183	349	369	353	160	174	185	273	286	289	63	86	84	A01	3224614	3227015	+	--	--	chloroplast envelope membrane protein [Brassica rapa]	CEMA_GUITH RecName: Full=Chloroplast envelope membrane protein;	M4D439_BRARP RecName: Full=Chloroplast envelope membrane protein {ECO:0000256|ARBA:ARBA00020028};	--	GO:0009706,chloroplast inner membrane; GO:0016021,integral component of membrane; GO:0015078,proton transmembrane transporter activity; GO:0003674,molecular_function; GO:0005215,transporter activity; GO:0008324,cation transmembrane transporter activity; GO:0015075,ion transmembrane transporter activity; GO:0015318,inorganic molecular entity transmembrane transporter activity; GO:0022857,transmemb…	PF03040.17:CemA family	--
BraA01g006790.3.5C	1.7627	1.8596	2.4001	1.8766	1.7812	1.5519	3.5948	3.0629	2.7408	3.1999	2.9977	3.4328	4.82	4.0349	3.7142	2.4692	1.7816	2.96	63	65	91	63	63	57	135	111	102	107	103	114	152	133	144	81	59	103	A01	3228991	3230921	+	K01076 abhydrolase domain-containing protein 17 [EC:3.1.2.22] | (RefSeq) alpha/beta hydrolase domain-containing protein 17B (A)	--	alpha/beta hydrolase domain-containing protein 17B [Brassica rapa]	--	M4D438_BRARP RecName: Full=Hydrolase_4 domain-containing protein {ECO:0000259|Pfam:PF12146};	Predicted alpha/beta hydrolase	--	PF12146.11:Serine aminopeptidase, S33	--
BraA01g006800.3.5C	38.7386	41.4773	40.1712	46.1995	43.1649	41.2878	34.1358	34.8475	31.2953	16.0887	14.5269	14.0372	21.7784	19.568	20.1721	3.3292	3.4748	3.8125	1889	1978	2078	2116	2083	2069	1749	1723	1589	734	681	636	937	880	1067	149	157	181	A01	3230769	3233451	-	--	--	calmodulin-binding protein 60 F isoform X1 [Brassica rapa]	CB60F_ARATH RecName: Full=Calmodulin-binding protein 60 F {ECO:0000303|PubMed:11782485};	M4D437_BRARP SubName: Full=Uncharacterized protein {ECO:0000313|EnsemblPlants:Bra011241.1-P};	--	GO:0005634,nucleus; GO:0005516,calmodulin binding; GO:0003700,DNA-binding transcription factor activity; GO:0043565,sequence-specific DNA binding; GO:0080142,regulation of salicylic acid biosynthetic process; GO:0003674,molecular_function; GO:0005488,binding; GO:0005515,protein binding; GO:0140110,transcription regulator activity; GO:0003676,nucleic acid binding; GO:0003677,DNA binding; GO:009715…	PF07887.14:Calmodulin binding protein-like N-terminal domain	--
BraA01g006810.3.5C	58.3396	51.1315	56.5762	57.0988	54.6857	56.8744	40.2257	39.0154	40.28	26.2033	32.3125	36.9854	29.0734	33.8588	33.2271	19.8706	17.5802	17.7876	1078	924	1109	991	1000	1080	781	731	775	453	574	635	474	577	666	337	301	320	A01	3233879	3235200	-	--	--	uncharacterized protein LOC103852146 [Brassica rapa]	--	M4D436_BRARP SubName: Full=Uncharacterized protein {ECO:0000313|EnsemblPlants:Bra011240.1-P};	DRIM (Down-regulated in metastasis)-like proteins	GO:0016021,integral component of membrane; GO:0005575,cellular_component; GO:0016020,membrane; GO:0031224,intrinsic component of membrane; GO:0110165,cellular anatomical entity	PF06364.15:Protein of unknown function (DUF1068)	--
BraA01g006820.3.5C	3.0194	4.0165	4.2555	3.0897	3.2287	3.5086	1.3949	1.3588	1.7173	1.222	1.0367	1.2304	1.8605	2.3521	2.3781	1.6608	1.5502	1.7463	103	134	154	99	109	123	50	47	61	39	34	39	56	74	88	52	49	58	A01	3235588	3237720	-	K01285 lysosomal Pro-X carboxypeptidase [EC:3.4.16.2] | (RefSeq) lysosomal Pro-X carboxypeptidase (A)	--	lysosomal Pro-X carboxypeptidase [Brassica rapa]	EDA2_ARATH RecName: Full=Probable serine protease EDA2; EC=3.4.-.-; AltName: Full=Protein EMBRYO SAC DEVELOPMENT ARREST 2; Flags: Precursor;	M4D435_BRARP SubName: Full=Uncharacterized protein {ECO:0000313|EnsemblPlants:Bra011239.1-P};	Prolylcarboxypeptidase (angiotensinase C)	GO:0005576,extracellular region; GO:0008239,dipeptidyl-peptidase activity; GO:0008236,serine-type peptidase activity; GO:0009561,megagametogenesis; GO:0006508,proteolysis; GO:0003674,molecular_function; GO:0003824,catalytic activity; GO:0008233,peptidase activity; GO:0008238,exopeptidase activity; GO:0016787,hydrolase activity; GO:0140096,catalytic activity, acting on a protein; GO:0017171,serine…	PF05577.15:Serine carboxypeptidase S28	--
BraA01g006840.3.5C	53.633	56.6302	55.6291	59.6884	55.2759	52.41	56.1017	51.3599	49.1739	38.8634	33.6418	39.7605	25.4531	22.5942	24.5573	22.2086	20.6698	22.9338	1655	1709	1821	1730	1688	1662	1819	1607	1580	1122	998	1140	693	643	822	629	591	689	A01	3242997	3245623	+	K16189 phytochrome-interacting factor 4 | (RefSeq) transcription factor PIF4 (A)	ko04075: Plant hormone signal transduction	hypothetical protein HID58_040651 [Brassica napus]	LRL2_ARATH RecName: Full=Transcription factor LRL2 {ECO:0000305}; AltName: Full=Basic helix-loop-helix protein 69 {ECO:0000303|PubMed:12679534}; Short=AtbHLH69 {ECO:0000303|PubMed:12679534}; Short=bHLH 69 {ECO:0000303|PubMed:12679534}; AltName: Full=Protein DEFECTIVE REGION OF POLLEN 2 {ECO:0000303|PubMed:28585562}; AltName: Full=Protein LJRHL1- LIKE 2 {ECO:0000303|PubMed:19675148}; Short=AtLRL2 …	A0A078GSV3_BRANA SubName: Full=(rape) hypothetical protein {ECO:0000313|EMBL:CAF2147688.1}; SubName: Full=BnaA01g06170D protein {ECO:0000313|EMBL:CDY28232.1};	--	GO:0005634,nucleus; GO:0003700,DNA-binding transcription factor activity; GO:0000981,DNA-binding transcription factor activity, RNA polymerase II-specific; GO:0046983,protein dimerization activity; GO:0000978,RNA polymerase II cis-regulatory region sequence-specific DNA binding; GO:0055046,microgametogenesis; GO:0048235,pollen sperm cell differentiation; GO:0006357,regulation of transcription by …	PF00010.29:Helix-loop-helix DNA-binding domain	bHLH
BraA01g006850.3.5C	144.38	137.083	141.119	147.492	149.244	149.471	291.528	297.687	298.978	285.724	285.575	293.995	171.275	181.477	178.159	270.009	282.475	274.773	6620	6147	6864	6352	6772	7043	14045	13840	14274	12257	12588	12525	6929	7674	8861	11363	12001	12266	A01	3260291	3262290	-	K07198 5'-AMP-activated protein kinase, catalytic alpha subunit [EC:2.7.11.11] | (RefSeq) CBL-interacting serine/threonine-protein kinase 20 (A)	--	CBL-interacting serine/threonine-protein kinase 6 [Brassica rapa]	CIPK6_ARATH RecName: Full=CBL-interacting serine/threonine-protein kinase 6; EC=2.7.11.1; AltName: Full=SNF1-related kinase 3.14; AltName: Full=SOS2-like protein kinase PKS4; AltName: Full=SOS3-interacting protein 3;	M4D432_BRARP RecName: Full=Non-specific serine/threonine protein kinase {ECO:0000256|ARBA:ARBA00012513}; EC=2.7.11.1 {ECO:0000256|ARBA:ARBA00012513};	Serine/threonine protein kinase	GO:0005783,endoplasmic reticulum; GO:0005524,ATP binding; GO:0106310,protein serine kinase activity; GO:0004674,protein serine/threonine kinase activity; GO:0010540,basipetal auxin transport; GO:0042538,hyperosmotic salinity response; GO:0006468,protein phosphorylation; GO:0051592,response to calcium ion; GO:0009651,response to salt stress; GO:0009414,response to water deprivation; GO:0007165,sig…	PF00069.28:Protein kinase domain	--
BraA01g006860.3.5C	1.8976	2.6483	2.1031	3.0851	3.8091	4.0923	2.0989	2.6807	2.4381	2.6861	3.1742	3.2566	4.6211	4.3376	5.5318	3.3527	2.4077	2.0018	74	101	87	113	147	164	86	106	99	98	119	118	159	156	234	120	87	76	A01	3276388	3278833	+	K10255 acyl-lipid omega-6 desaturase (Delta-12 desaturase) [EC:1.14.19.23 1.14.19.45] | (RefSeq) omega-6 fatty acid desaturase, chloroplastic (A)	--	omega-6 fatty acid desaturase, chloroplastic [Brassica rapa]	FAD6C_BRANA RecName: Full=Omega-6 fatty acid desaturase, chloroplastic {ECO:0000303|PubMed:8066133}; EC=1.14.19.23 {ECO:0000269|PubMed:8066133}; Flags: Precursor;	A0A078GNV4_BRANA SubName: Full=(rape) hypothetical protein {ECO:0000313|EMBL:CAF2147695.1}; SubName: Full=BnaA01g06190D protein {ECO:0000313|EMBL:CDY28230.1}; SubName: Full=Chloroplastic omega-6 fatty acid desaturase {ECO:0000313|EMBL:QYL33782.1};	--	GO:0031969,chloroplast membrane; GO:0102873,1-18:1-2-16:0-digalactosyldiacylglycerol desaturase activity; GO:0102834,1-18:1-2-16:0-monogalactosyldiacylglycerol acyl-lipid omega-6 desaturase activity; GO:0102850,1-18:1-2-16:0-phosphatidylglycerol omega-6 desaturase activity; GO:0102836,1-18:1-2-16:1-monogalactosyldiacylglyceroldesaturase activity; GO:0102838,1-18:1-2-16:2-monogalactosyldiacylglyce…	PF00487.27:Fatty acid desaturase	--
BraA01g006920.3.5C	18.7695	20.1383	23.1759	13.369	20.5691	21.2226	0.629	1.0429	0.6347	2.8256	4.3998	4.5523	0.1498	1.0033	0.1219	2.4482	2.1398	2.4438	142	149	186	95	154	165	5	8	5	20	32	32	1	7	1	17	15	18	A01	3294558	3294994	-	--	--	uncharacterized protein LOC103852279 [Brassica rapa]	--	A0A078GU89_BRANA SubName: Full=BnaA01g06260D protein {ECO:0000313|EMBL:CDY28223.1}; SubName: Full=Lipid transfer protein {ECO:0000313|EMBL:AIG81364.1};	--	--	PF14368.9:Probable lipid transfer	--
BraA01g006930.3.5C	15.6726	14.946	15.676	14.9998	13.5697	14.7691	30.6797	32.6054	32.2898	19.1849	19.1512	20.2412	24.1576	26.904	26.8586	12.0428	11.8222	10.2347	475	443	504	427	407	460	977	1002	1019	544	558	570	646	752	883	335	332	302	A01	3301371	3303388	+	K07297 adiponectin receptor | (RefSeq) heptahelical transmembrane protein 2 (A)	--	heptahelical transmembrane protein 2 [Brassica rapa]	HHP2_ARATH RecName: Full=Heptahelical transmembrane protein 2; AltName: Full=PAQR family protein HHP2;	M4D424_BRARP SubName: Full=Uncharacterized protein {ECO:0000313|EnsemblPlants:Bra011228.1-P};	Predicted membrane proteins, contain hemolysin III domain	GO:0016021,integral component of membrane; GO:0038023,signaling receptor activity; GO:0009725,response to hormone; GO:0009744,response to sucrose; GO:0003674,molecular_function; GO:0060089,molecular transducer activity; GO:0008150,biological_process; GO:0009719,response to endogenous stimulus; GO:0010033,response to organic substance; GO:0042221,response to chemical; GO:0050896,response to stimul…	PF03006.23:Haemolysin-III related	--
BraA01g006940.3.5C	1.9951	2.4109	2.4506	1.7057	1.0385	1.5001	15.7653	16.1579	14.6605	1.7124	1.635	1.3664	7.4687	7.2109	8.5551	1.482	1.5659	1.2109	66	78	86	53	34	51	548	542	505	53	52	42	218	220	307	45	48	39	A01	3303978	3306559	+	K14305 nuclear pore complex protein Nup43 | (RefSeq) nuclear pore complex protein NUP43 (A)	ko03013: Nucleocytoplasmic transport	hypothetical protein IGI04_000648 [Brassica rapa subsp. trilocularis]	NUP43_ARATH RecName: Full=Nuclear pore complex protein NUP43 {ECO:0000303|PubMed:21189294}; AltName: Full=Nucleoporin 43;	M4D422_BRARP RecName: Full=GTD-binding domain-containing protein {ECO:0000259|PROSITE:PS51775};	--	GO:0005635,nuclear envelope; GO:0031080,nuclear pore outer ring; GO:0051028,mRNA transport; GO:0015031,protein transport; GO:0006403,RNA localization; GO:0006810,transport; GO:0008150,biological_process; GO:0015931,nucleobase-containing compound transport; GO:0033036,macromolecule localization; GO:0050657,nucleic acid transport; GO:0050658,RNA transport; GO:0051179,localization; GO:0051234,establ…	PF04576.18:Zein-binding	--
BraA01g007010.3.5C	17.3652	16.2031	16.9	11.3004	11.256	11.8613	27.5209	29.3138	28.78	19.0017	18.3948	19.1131	26.4614	24.055	22.9066	27.256	26.5127	27.1781	926	845	956	566	594	650	1542	1585	1598	948	943	947	1245	1183	1325	1334	1310	1411	A01	3346415	3349004	-	--	--	uncharacterized protein LOC103852376 [Brassica rapa]	--	M4D417_BRARP SubName: Full=Uncharacterized protein {ECO:0000313|EnsemblPlants:Bra011221.1-P};	--	--	--	--
BraA01g007040.3.5C	0.9568	0.7687	1.0469	0.764	0.7942	0.931	0.309	0.3202	0.361	0.2922	0.3377	0.3494	0.5616	0.1667	0.5828	0.2048	0.2766	0.3159	56	44	65	42	46	56	19	19	22	16	19	19	29	9	37	11	15	18	A01	3358024	3360576	+	--	--	pentatricopeptide repeat-containing protein At4g30700 [Brassica rapa]	PP341_ARATH RecName: Full=Pentatricopeptide repeat-containing protein At4g30700; AltName: Full=Protein DYW9;	A0A8D9GTB0_BRACM SubName: Full=(field mustard) hypothetical protein {ECO:0000313|EMBL:CAG7886651.1};	FOG: PPR repeat	GO:0009507,chloroplast; GO:0043231,intracellular membrane-bounded organelle; GO:0005739,mitochondrion; GO:0003723,RNA binding; GO:0008270,zinc ion binding; GO:0016554,cytidine to uridine editing; GO:0080156,mitochondrial mRNA modification; GO:0000963,mitochondrial RNA processing; GO:0009451,RNA modification; GO:0003674,molecular_function; GO:0003676,nucleic acid binding; GO:0005488,binding; GO:00…	PF13041.9:PPR repeat family	--
BraA01g007050.3.5C	15.346	14.1395	13.1296	14.882	12.1358	14.17	12.6207	13.5388	12.0788	7.9873	6.0381	7.2527	14.8028	14.2885	15.8848	12.976	11.1973	9.3545	920	829	835	838	720	873	795	823	754	448	348	404	783	790	1033	714	622	546	A01	3361075	3364626	+	K03260 translation initiation factor 4G | (RefSeq) LOW QUALITY PROTEIN: eukaryotic translation initiation factor (A)	--	BnaA01g06380D [Brassica napus]	IF4G2_ARATH RecName: Full=Eukaryotic translation initiation factor isoform 4G-2; Short=eIF(iso)4G-2;	A0A078GRW2_BRANA SubName: Full=BnaA01g06380D protein {ECO:0000313|EMBL:CDY28211.1};	Translation initiation factor 4F, ribosome/mRNA-bridging subunit (eIF-4G)	GO:0016281,eukaryotic translation initiation factor 4F complex; GO:0003729,mRNA binding; GO:0003743,translation initiation factor activity; GO:0003674,molecular_function; GO:0003676,nucleic acid binding; GO:0003723,RNA binding; GO:0005488,binding; GO:0097159,organic cyclic compound binding; GO:1901363,heterocyclic compound binding; GO:0008135,translation factor activity, RNA binding; GO:0045182,t…	PF02854.22:MIF4G domain	--
BraA01g007080.3.5C	87.1495	87.744	84.5704	84.8307	85.2915	90.4673	62.4611	64.0876	60.8237	117.08	116.633	113.907	48.047	46.934	42.9461	102.751	102.55	102.546	3908	3848	4023	3573	3785	4169	2943	2914	2840	4912	5028	4746	1901	1941	2089	4229	4261	4477	A01	3380154	3382401	+	--	--	uncharacterized protein LOC103852415 isoform X1 [Brassica rapa]	--	M4D412_BRARP RecName: Full=Pept_C1 domain-containing protein {ECO:0000259|Pfam:PF00112};	--	GO:0008234,cysteine-type peptidase activity; GO:0006508,proteolysis; GO:0003674,molecular_function; GO:0003824,catalytic activity; GO:0008233,peptidase activity; GO:0016787,hydrolase activity; GO:0140096,catalytic activity, acting on a protein; GO:0006807,nitrogen compound metabolic process; GO:0008150,biological_process; GO:0008152,metabolic process; GO:0019538,protein metabolic process; GO:0043…	PF00112.26:Papain family cysteine protease	--
BraA01g007130.3.5C	1.7367	1.7345	1.8465	3.182	2.714	2.476	0.2306	0.3784	0.3685	0.8418	0.8402	0.7607	0.1602	0.1314	0.2792	0.198	0.3487	0.2074	86	84	97	148	133	126	12	19	19	39	40	35	7	6	15	9	16	10	A01	3393015	3396669	-	K01534 Zn2+/Cd2+-exporting ATPase [EC:7.2.2.12 7.2.2.21] | (RefSeq) cadmium/zinc-transporting ATPase HMA2 (A)	--	BnaA01g06430D [Brassica napus]	HMA2_ARATH RecName: Full=Cadmium/zinc-transporting ATPase HMA2; EC=7.2.2.12; EC=7.2.2.21; AltName: Full=Cadmium/zinc-transporting ATPase 3; AltName: Full=Protein HEAVY METAL ATPASE 2;	A0A078GRV9_BRANA SubName: Full=BnaA01g06430D protein {ECO:0000313|EMBL:CDY28206.1};	Cation transport ATPase	GO:0016021,integral component of membrane; GO:0005886,plasma membrane; GO:0005524,ATP binding; GO:0016887,ATP hydrolysis activity; GO:0015086,cadmium ion transmembrane transporter activity; GO:0046872,metal ion binding; GO:0008551,P-type cadmium transporter activity; GO:0016463,P-type zinc transporter activity; GO:0005385,zinc ion transmembrane transporter activity; GO:0055069,zinc ion homeostasi…	PF00702.29:haloacid dehalogenase-like hydrolase	--
BraA01g007150.3.5C	1.3051	1.1653	1.1263	1.1938	1.0773	0.9301	0.4548	0.4351	0.3354	0.2161	0.2677	0.4352	0.4167	0.6976	0.5592	0.2604	0.4166	0.472	71	62	65	61	58	52	26	24	19	11	14	22	20	35	33	13	21	25	A01	3400539	3403566	+	--	--	pentatricopeptide repeat-containing protein At4g30700 [Brassica rapa]	PP341_ARATH RecName: Full=Pentatricopeptide repeat-containing protein At4g30700; AltName: Full=Protein DYW9;	M4D408_BRARP RecName: Full=DYW_deaminase domain-containing protein {ECO:0000259|Pfam:PF14432};	FOG: PPR repeat	GO:0009507,chloroplast; GO:0043231,intracellular membrane-bounded organelle; GO:0005739,mitochondrion; GO:0003723,RNA binding; GO:0008270,zinc ion binding; GO:0016554,cytidine to uridine editing; GO:0080156,mitochondrial mRNA modification; GO:0000963,mitochondrial RNA processing; GO:0009451,RNA modification; GO:0003674,molecular_function; GO:0003676,nucleic acid binding; GO:0005488,binding; GO:00…	PF13041.9:PPR repeat family	--
BraA01g007160.3.5C	9.7291	9.0766	9.6008	12.9868	12.2963	13.4429	7.1893	6.8702	5.8715	5.8278	6.5888	6.5799	8.0285	8.1271	8.7388	8.4384	8.5015	7.5023	662	604	693	830	828	940	514	474	416	371	431	416	482	510	645	527	536	497	A01	3404217	3407896	+	K03260 translation initiation factor 4G | (RefSeq) eukaryotic translation initiation factor (A)	--	eukaryotic translation initiation factor [Brassica rapa]	IF4G2_ARATH RecName: Full=Eukaryotic translation initiation factor isoform 4G-2; Short=eIF(iso)4G-2;	A0A816XJ86_BRANA SubName: Full=(rape) hypothetical protein {ECO:0000313|EMBL:CAF2147740.1};	Translation initiation factor 4F, ribosome/mRNA-bridging subunit (eIF-4G)	GO:0016281,eukaryotic translation initiation factor 4F complex; GO:0003729,mRNA binding; GO:0003743,translation initiation factor activity; GO:0003674,molecular_function; GO:0003676,nucleic acid binding; GO:0003723,RNA binding; GO:0005488,binding; GO:0097159,organic cyclic compound binding; GO:1901363,heterocyclic compound binding; GO:0008135,translation factor activity, RNA binding; GO:0045182,t…	PF02854.22:MIF4G domain	--
BraA01g007170.3.5C	0.9766	0.5547	0.8183	0	0.1645	0.0528	1.2908	1.3376	0.8858	0	0	0	4.5502	4.6473	5.3516	0.0591	0	0	18	10	16	0	3	1	25	25	17	0	0	0	74	79	107	1	0	0	A01	3408459	3409468	-	--	--	protein HEAT-INDUCED TAS1 TARGET 4 isoform X1 [Brassica rapa]	HTT1_ARATH RecName: Full=Protein HEAT-INDUCED TAS1 TARGET 1 {ECO:0000303|PubMed:24728648};	M4D406_BRARP SubName: Full=Heat-induced tas1 target 2 {ECO:0000313|EMBL:AWW87407.1};	--	GO:0005737,cytoplasm; GO:0005634,nucleus; GO:0010286,heat acclimation; GO:0009408,response to heat; GO:0006950,response to stress; GO:0008150,biological_process; GO:0009266,response to temperature stimulus; GO:0009628,response to abiotic stimulus; GO:0050896,response to stimulus; GO:0005575,cellular_component; GO:0005622,intracellular anatomical structure; GO:0110165,cellular anatomical entity; G…	--	--
BraA01g007180.3.5C	39.2192	24.4527	37.692	39.7181	49.2963	45.2376	74.4692	67.1689	77.903	58.8912	74.626	78.8598	68.7349	88.9924	86.0674	97.9667	122.644	93.3384	205	125	209	195	255	243	409	356	424	288	375	383	317	429	488	470	594	475	A01	3425531	3426058	-	--	--	UPF0057 membrane protein At4g30660 [Brassica rapa]	RC24_ARATH RecName: Full=UPF0057 membrane protein At4g30660;	A0A398ARA8_BRACM SubName: Full=Uncharacterized protein {ECO:0000313|EMBL:RID77806.1};	Stress responsive protein	GO:0016021,integral component of membrane; GO:0005575,cellular_component; GO:0016020,membrane; GO:0031224,intrinsic component of membrane; GO:0110165,cellular anatomical entity	PF01679.20:Proteolipid membrane potential modulator	--
BraA01g007190.3.5C	236.902	200.014	207.786	180.392	205.103	215.433	129.153	120.069	133.68	64.6495	65.7399	80.5372	157.759	162.701	158.703	63.7881	75.9482	54.3603	1222	1009	1137	874	1047	1142	700	628	718	312	326	386	718	774	888	302	363	273	A01	3426650	3426957	-	--	--	UPF0057 membrane protein At4g30650 [Brassica rapa]	RC23_ARATH RecName: Full=UPF0057 membrane protein At4g30650;	A0A398AJ53_BRACM SubName: Full=(field mustard) hypothetical protein {ECO:0000313|EMBL:CAG7886664.1};	Stress responsive protein	GO:0016021,integral component of membrane; GO:0050832,defense response to fungus; GO:0006950,response to stress; GO:0006952,defense response; GO:0008150,biological_process; GO:0009605,response to external stimulus; GO:0009607,response to biotic stimulus; GO:0009620,response to fungus; GO:0043207,response to external biotic stimulus; GO:0044419,biological process involved in interspecies interacti…	PF01679.20:Proteolipid membrane potential modulator	--
BraA01g007200.3.5C	5.9344	4.7153	4.2045	1.3682	1.1076	0.9931	1.5828	1.3793	0.6897	1.4544	1.3368	1.2611	0.4712	0.4918	0.4181	1.2766	1.4686	1.3588	157	122	118	34	29	27	44	37	19	36	34	31	11	12	12	31	36	35	A01	3427304	3428735	-	--	--	putative F-box/LRR-repeat protein 19 [Brassica rapa]	FBL19_ARATH RecName: Full=Putative F-box/LRR-repeat protein 19;	M4D403_BRARP SubName: Full=Uncharacterized protein {ECO:0000313|EnsemblPlants:Bra011207.1-P};	Leucine rich repeat proteins, some proteins contain F-box	GO:0019005,SCF ubiquitin ligase complex; GO:0031146,SCF-dependent proteasomal ubiquitin-dependent protein catabolic process; GO:0006508,proteolysis; GO:0006511,ubiquitin-dependent protein catabolic process; GO:0006807,nitrogen compound metabolic process; GO:0008150,biological_process; GO:0008152,metabolic process; GO:0009056,catabolic process; GO:0009057,macromolecule catabolic process; GO:000998…	PF12799.10:Leucine Rich repeats (2 copies)	--
BraA01g007230.3.5C	51.4951	44.8082	52.223	0	0	0.0655	38.118	40.3628	40.7276	0	0	0	12.7407	14.8897	14.2727	0	0	0	765	651	823	0	0	1	595	608	630	0	0	0	167	204	230	0	0	0	A01	3440502	3441324	-	--	--	putative F-box/LRR-repeat protein 19 isoform X2 [Brassica rapa]	SKIP1_ARATH RecName: Full=F-box protein SKIP1; AltName: Full=SKP1-interacting partner 1;	A0A6J0M9F4_RAPSA SubName: Full=putative F-box/LRR-repeat protein 19 {ECO:0000313|RefSeq:XP_018468708.1, ECO:0000313|RefSeq:XP_018468709.1};	Leucine rich repeat proteins, some proteins contain F-box	GO:0005634,nucleus; GO:0019005,SCF ubiquitin ligase complex; GO:0016567,protein ubiquitination; GO:0031146,SCF-dependent proteasomal ubiquitin-dependent protein catabolic process; GO:0006807,nitrogen compound metabolic process; GO:0008150,biological_process; GO:0008152,metabolic process; GO:0019538,protein metabolic process; GO:0032446,protein modification by small protein conjugation; GO:0036211…	PF12937.10:F-box-like	--
BraA01g007260.3.5C	16.6293	12.9087	16.2504	26.2324	24.1058	29.5676	19.3895	24.8149	20.1513	30.6162	34.2332	30.7346	32.366	35.2129	34.1921	48.4728	44.0685	42.1196	191	145	198	283	274	349	234	289	241	329	378	328	328	373	426	511	469	471	A01	3455148	3457202	+	--	--	hypothetical protein IGI04_036925 [Brassica rapa subsp. trilocularis]	--	M4D3Z8_BRARP SubName: Full=Uncharacterized protein {ECO:0000313|EnsemblPlants:Bra011202.1-P};	--	GO:0005634,nucleus; GO:0003677,DNA binding; GO:0006310,DNA recombination; GO:0006281,DNA repair; GO:0006260,DNA replication; GO:0003674,molecular_function; GO:0003676,nucleic acid binding; GO:0005488,binding; GO:0097159,organic cyclic compound binding; GO:1901363,heterocyclic compound binding; GO:0006139,nucleobase-containing compound metabolic process; GO:0006259,DNA metabolic process; GO:000672…	--	--
BraA01g007270.3.5C	141.687	129.935	134.423	127.819	132.23	145.292	77.5582	80.5061	83.4906	79.5737	84.6822	86.0416	46.8071	52.3289	50.373	53.8749	54.4392	49.6544	5129	4600	5162	4346	4737	5405	2950	2955	3147	2695	2947	2894	1495	1747	1978	1790	1826	1750	A01	3462434	3464012	-	K22314 glucosinolate gamma-glutamyl hydrolase [EC:3.4.19.16] | (RefSeq) gamma-glutamyl peptidase 1 (A)	--	gamma-glutamyl peptidase 1 [Brassica rapa]	GGP1_ARATH RecName: Full=Gamma-glutamyl peptidase 1 {ECO:0000305}; EC=3.4.19.16 {ECO:0000269|PubMed:21712415};	M4D3Z7_BRARP RecName: Full=GATase domain-containing protein {ECO:0000259|Pfam:PF00117};	Predicted glutamine synthetase	GO:0005829,cytosol; GO:0005886,plasma membrane; GO:0099503,secretory vesicle; GO:0034722,gamma-glutamyl-peptidase activity; GO:0008233,peptidase activity; GO:0010120,camalexin biosynthetic process; GO:0019760,glucosinolate metabolic process; GO:0006508,proteolysis; GO:0003674,molecular_function; GO:0003824,catalytic activity; GO:0008234,cysteine-type peptidase activity; GO:0008242,omega peptidase…	PF00117.31:Glutamine amidotransferase class-I	--
BraA01g007280.3.5C	5.4165	5.1542	4.8559	7.9086	8.7126	8.6913	10.9833	10.7709	11.0832	14.7452	14.212	13.4911	6.9909	8.3422	6.5016	18.1377	17.6085	18.4614	245	228	233	336	390	404	522	494	522	624	618	567	279	348	319	753	738	813	A01	3471739	3474741	+	K08819 cyclin-dependent kinase 12/13 [EC:2.7.11.22 2.7.11.23] | (RefSeq) probable serine/threonine-protein kinase At1g09600 isoform X1 (A)	--	probable serine/threonine-protein kinase At1g54610 isoform X1 [Brassica rapa]	Y4052_ARATH RecName: Full=Probable LRR receptor-like serine/threonine-protein kinase At4g30520; EC=2.7.11.1; Flags: Precursor;	M4D3Z6_BRARP RecName: Full=Protein kinase domain-containing protein {ECO:0000259|PROSITE:PS50011};	Cdc2-related protein kinase	GO:0016021,integral component of membrane; GO:0005886,plasma membrane; GO:0005524,ATP binding; GO:0015026,coreceptor activity; GO:0042802,identical protein binding; GO:0106310,protein serine kinase activity; GO:0004674,protein serine/threonine kinase activity; GO:0004713,protein tyrosine kinase activity; GO:0004714,transmembrane receptor protein tyrosine kinase activity; GO:0048653,anther develop…	PF00069.28:Protein kinase domain	--
BraA01g007320.3.5C	149.755	121.062	132.039	116.243	148.451	149.547	127.699	135.267	134.52	159.051	180.011	192.884	34.9284	39.2915	36.4654	141.023	173.024	123.067	2211	1748	2068	1612	2169	2269	1981	2025	2068	2197	2555	2646	455	535	584	1911	2367	1769	A01	3491829	3492472	+	--	--	counting factor 45-1 [Brassica rapa]	--	A0A398ALG2_BRACM SubName: Full=(field mustard) hypothetical protein {ECO:0000313|EMBL:CAG7886678.1};	--	--	--	--
BraA01g007340.3.5C	18.1747	18.0694	19.0832	5.1203	5.8769	6.0947	3.9384	5.5703	4.1354	1.4943	1.5706	1.0232	3.6761	6.67	5.0007	2.1325	2.5348	2.2976	325	316	362	86	104	112	74	101	77	25	27	17	58	110	97	35	42	40	A01	3498769	3500084	+	--	--	tetraspanin-9 [Brassica rapa]	TET9_ARATH RecName: Full=Tetraspanin-9;	A0A398AJ83_BRACM SubName: Full=(field mustard) hypothetical protein {ECO:0000313|EMBL:CAG7886680.1};	--	GO:0016021,integral component of membrane; GO:0009506,plasmodesma; GO:0009734,auxin-activated signaling pathway; GO:0007154,cell communication; GO:0007165,signal transduction; GO:0008150,biological_process; GO:0009719,response to endogenous stimulus; GO:0009725,response to hormone; GO:0009733,response to auxin; GO:0009755,hormone-mediated signaling pathway; GO:0009987,cellular process; GO:0010033…	PF00335.23:Tetraspanin family	--
BraA01g007360.3.5C	6.6023	6.7509	5.5244	8.2138	9.9697	8.5901	5.0833	4.097	3.7759	8.1668	6.3275	8.7024	9.837	9.7328	9.0271	4.122	5.7643	5.2574	89	89	79	104	133	119	72	56	53	103	82	109	117	121	132	51	72	69	A01	3513414	3514081	+	--	--	transcription factor IBH1-like 1 isoform X1 [Brassica rapa]	IBL1_ARATH RecName: Full=Transcription factor IBH1-like 1 {ECO:0000303|PubMed:24505057}; Short=AtIBL1 {ECO:0000303|PubMed:24505057}; AltName: Full=BHLH transcription factor eta; Short=bHLH eta {ECO:0000312|EMBL:CAE09173.1}; AltName: Full=Basic helix-loop-helix protein 159; Short=AtbHLH159 {ECO:0000303|PubMed:14600211}; Short=bHLH 159; AltName: Full=bHLH transcription factor bHLH159;	A0A398AJL9_BRACM SubName: Full=(field mustard) hypothetical protein {ECO:0000313|EMBL:CAG7886683.1};	--	GO:0005634,nucleus; GO:0003700,DNA-binding transcription factor activity; GO:0046983,protein dimerization activity; GO:0000976,transcription cis-regulatory region binding; GO:0009742,brassinosteroid mediated signaling pathway; GO:0009740,gibberellic acid mediated signaling pathway; GO:0040008,regulation of growth; GO:0003674,molecular_function; GO:0140110,transcription regulator activity; GO:0005…	--	--
BraA01g007390.3.5C	10.7468	9.696	9.9604	13.9415	15.8785	13.7969	13.0643	14.1613	12.576	33.5912	32.5969	28.7698	43.3982	49.451	48.0377	27.0583	24.8534	22.3548	119	105	117	145	174	157	152	159	145	348	347	296	424	505	577	275	255	241	A01	3524054	3524536	+	K10664 E3 ubiquitin-protein ligase ATL6/9/15/31/42/55 [EC:2.3.2.27] | (RefSeq) LOW QUALITY PROTEIN: RING-H2 finger protein ATL57 (A)	--	RING-H2 finger protein ATL14 [Brassica rapa]	ATL14_ARATH RecName: Full=RING-H2 finger protein ATL14; EC=2.3.2.27 {ECO:0000305}; AltName: Full=RING-type E3 ubiquitin transferase ATL14 {ECO:0000305};	M4D3Y3_BRARP RecName: Full=RING-type domain-containing protein {ECO:0000259|PROSITE:PS50089};	FOG: Predicted E3 ubiquitin ligase	GO:0016021,integral component of membrane; GO:0046872,metal ion binding; GO:0016740,transferase activity; GO:0071456,cellular response to hypoxia; GO:0016567,protein ubiquitination; GO:0003674,molecular_function; GO:0005488,binding; GO:0043167,ion binding; GO:0043169,cation binding; GO:0003824,catalytic activity; GO:0001666,response to hypoxia; GO:0006950,response to stress; GO:0008150,biological…	PF13639.9:Ring finger domain	--
BraA01g007400.3.5C	8.2253	8.0208	9.1158	9.8898	11.2478	10.3216	8.3117	8.8793	7.4877	13.7304	14.3699	14.0135	8.5665	8.8326	7.978	19.6706	19.5362	19.4247	518	494	609	585	701	668	550	567	491	809	870	820	476	513	545	1137	1140	1191	A01	3525550	3529802	+	K05391 cyclic nucleotide gated channel, plant | (RefSeq) cyclic nucleotide-gated ion channel 17 (A)	ko04626: Plant-pathogen interaction	unnamed protein product, partial [Brassica napus]	CNG17_ARATH RecName: Full=Cyclic nucleotide-gated ion channel 17 {ECO:0000303|PubMed:11500563}; AltName: Full=Cyclic nucleotide- and calmodulin-regulated ion channel 17 {ECO:0000303|PubMed:11500563};	A0A816XLT2_BRANA SubName: Full=(rape) hypothetical protein {ECO:0000313|EMBL:CAF2147795.1};	K+-channel ERG and related proteins, contain PAS/PAC sensor domain	GO:0016021,integral component of membrane; GO:0005886,plasma membrane; GO:0005516,calmodulin binding; GO:0030552,cAMP binding; GO:0030553,cGMP binding; GO:0005249,voltage-gated potassium channel activity; GO:0003674,molecular_function; GO:0005488,binding; GO:0005515,protein binding; GO:0000166,nucleotide binding; GO:0017076,purine nucleotide binding; GO:0030551,cyclic nucleotide binding; GO:00305…	PF00520.34:Ion transport protein	--
BraA01g007410.3.5C	11.4357	11.5363	11.9256	9.751	9.6426	9.4973	15.1323	14.3689	14.4961	6.2755	5.8678	6.0162	13.4249	12.483	12.6296	7.8743	8.3383	9.0919	894	882	989	716	746	763	1243	1139	1180	459	441	437	926	900	1071	565	604	692	A01	3532809	3536384	-	K03695 ATP-dependent Clp protease ATP-binding subunit ClpB | (RefSeq) chaperone protein ClpB1 (A)	--	protein SMAX1-LIKE 2 [Brassica rapa]	SMXL2_ARATH RecName: Full=Protein SMAX1-LIKE 2 {ECO:0000303|PubMed:23893171}; Short=AtSMXL2 {ECO:0000303|PubMed:23893171};	A0A398AJ96_BRACM RecName: Full=Clp R domain-containing protein {ECO:0000259|PROSITE:PS51903};	Chaperone HSP104 and related ATP-dependent Clp proteases	GO:0007623,circadian rhythm; GO:1902347,response to strigolactone; GO:0008150,biological_process; GO:0048511,rhythmic process; GO:0010033,response to organic substance; GO:0014070,response to organic cyclic compound; GO:0033993,response to lipid; GO:0042221,response to chemical; GO:0050896,response to stimulus; GO:1901700,response to oxygen-containing compound	PF02861.23:Clp amino terminal domain, pathogenicity island component	--
BraA01g007430.3.5C	3.6995	3.167	3.8118	1.2824	2.3473	2.1767	1.2282	0.8485	0.7436	1.4713	2.1478	3.2408	0.195	0.0933	1.1104	1.781	1.6713	2.7394	43	36	47	14	27	26	15	10	9	16	24	35	2	1	14	19	18	31	A01	3548674	3549180	-	K13449 pathogenesis-related protein 1 | (RefSeq) pathogenesis-related protein 1-like (A)	ko04016: MAPK signaling pathway - plant; ko04075: Plant hormone signal transduction; ko04626: Plant-pathogen interaction	pathogenesis-related protein PR-1 [Brassica napus]	PR1_MEDTR RecName: Full=Pathogenesis-related protein PR-1; Flags: Precursor;	A0A398AM71_BRACM SubName: Full=(field mustard) hypothetical protein {ECO:0000313|EMBL:CAG7886691.1};	Defense-related protein containing SCP domain	GO:0005576,extracellular region; GO:0006952,defense response; GO:0009607,response to biotic stimulus; GO:0006950,response to stress; GO:0008150,biological_process; GO:0050896,response to stimulus; GO:0005575,cellular_component; GO:0110165,cellular anatomical entity	PF00188.29:Cysteine-rich secretory protein family	--
BraA01g007440.3.5C	74.1282	77.0623	84.2579	62.6364	60.9074	56.8477	29.7813	31.9994	29.3397	43.0529	38.7683	42.5968	20.4664	21.6367	19.9539	27.6701	28.3876	30.5317	1798	1828	2168	1427	1462	1417	759	787	741	977	904	960	438	484	525	616	638	721	A01	3556273	3557525	+	K08235 xyloglucan:xyloglucosyl transferase [EC:2.4.1.207] | (RefSeq) probable xyloglucan endotransglucosylase/hydrolase protein 17 (A)	--	probable xyloglucan endotransglucosylase/hydrolase protein 17 [Brassica rapa]	XTH17_ARATH RecName: Full=Probable xyloglucan endotransglucosylase/hydrolase protein 17 {ECO:0000303|PubMed:12514239}; Short=At-XTH17 {ECO:0000303|PubMed:12514239}; Short=XTH-17 {ECO:0000303|PubMed:12514239}; EC=2.4.1.207 {ECO:0000305|PubMed:24948835}; Flags: Precursor;	A0A8D9GTN2_BRACM RecName: Full=Xyloglucan endotransglucosylase/hydrolase {ECO:0000256|RuleBase:RU361120}; EC=2.4.1.207 {ECO:0000256|RuleBase:RU361120};	--	GO:0048046,apoplast; GO:0009505,plant-type cell wall; GO:0005886,plasma membrane; GO:0004553,hydrolase activity, hydrolyzing O-glycosyl compounds; GO:0030247,polysaccharide binding; GO:0016762,xyloglucan:xyloglucosyl transferase activity; GO:0042546,cell wall biogenesis; GO:0071555,cell wall organization; GO:0010411,xyloglucan metabolic process; GO:0003674,molecular_function; GO:0003824,catalytic…	PF00722.24:Glycosyl hydrolases family 16	--
BraA01g007450.3.5C	273.952	278.584	276.525	198.137	183.002	180.619	149.533	136.632	143.32	59.0056	58.6926	63.1333	275.889	271.526	262.707	185.269	183.914	195.41	6739	6702	7216	4578	4455	4566	3865	3408	3671	1358	1388	1443	5988	6160	7010	4183	4192	4680	A01	3558623	3559975	+	K08235 xyloglucan:xyloglucosyl transferase [EC:2.4.1.207] | (RefSeq) probable xyloglucan endotransglucosylase/hydrolase protein 18 (A)	--	probable xyloglucan endotransglucosylase/hydrolase protein 18 [Brassica rapa]	XTH18_ARATH RecName: Full=Probable xyloglucan endotransglucosylase/hydrolase protein 18; Short=At-XTH18; Short=XTH-18; EC=2.4.1.207; Flags: Precursor;	A0A398AJB0_BRACM RecName: Full=Xyloglucan endotransglucosylase/hydrolase {ECO:0000256|RuleBase:RU361120}; EC=2.4.1.207 {ECO:0000256|RuleBase:RU361120};	--	GO:0048046,apoplast; GO:0005794,Golgi apparatus; GO:0004553,hydrolase activity, hydrolyzing O-glycosyl compounds; GO:0030247,polysaccharide binding; GO:0016762,xyloglucan:xyloglucosyl transferase activity; GO:0042546,cell wall biogenesis; GO:0071555,cell wall organization; GO:0071456,cellular response to hypoxia; GO:0010411,xyloglucan metabolic process; GO:0003674,molecular_function; GO:0003824,c…	PF00722.24:Glycosyl hydrolases family 16	--
BraA01g007460.3.5C	48.0999	44.6017	51.4602	32.4797	33.5236	36.3541	86.1936	84.0546	87.6742	37.9598	38.553	43.5768	215.97	219.229	213.329	72.076	67.5196	67.5758	1460	1324	1657	926	1007	1134	2749	2587	2771	1078	1125	1229	5784	6137	7024	2008	1899	1997	A01	3565974	3567389	+	K08235 xyloglucan:xyloglucosyl transferase [EC:2.4.1.207] | (RefSeq) xyloglucan endotransglucosylase/hydrolase protein 24 (A)	--	xyloglucan endotransglucosylase/hydrolase protein 24 [Brassica rapa]	XTH24_ARATH RecName: Full=Xyloglucan endotransglucosylase/hydrolase protein 24; Short=At-XTH24; Short=XTH-24; EC=2.4.1.207; AltName: Full=Endo-xyloglucan transferase; AltName: Full=Meristem protein 5; Short=MERI-5 protein; Short=MERI5 protein; AltName: Full=Xyloglucan endo-1,4-beta-D-glucanase; Flags: Precursor;	A0A078GSK1_BRANA RecName: Full=Xyloglucan endotransglucosylase/hydrolase {ECO:0000256|RuleBase:RU361120}; EC=2.4.1.207 {ECO:0000256|RuleBase:RU361120};	--	GO:0048046,apoplast; GO:0005737,cytoplasm; GO:0005794,Golgi apparatus; GO:0009505,plant-type cell wall; GO:0005886,plasma membrane; GO:0099503,secretory vesicle; GO:0004553,hydrolase activity, hydrolyzing O-glycosyl compounds; GO:0030247,polysaccharide binding; GO:0016762,xyloglucan:xyloglucosyl transferase activity; GO:0042546,cell wall biogenesis; GO:0009828,plant-type cell wall loosening; GO:0…	PF00722.24:Glycosyl hydrolases family 16	--
BraA01g007480.3.5C	0.2726	0.1858	0.257	2.5477	2.4793	2.5349	0.7207	0.6572	0.6982	1.8131	1.0083	1.4344	0.2747	0.3284	0.6702	0.9241	1.2423	1.1823	9	6	9	79	81	86	25	22	24	56	32	44	8	10	24	28	38	38	A01	3572744	3575087	+	K08900 mitochondrial chaperone BCS1 | (RefSeq) protein HYPER-SENSITIVITY-RELATED 4 (A)	--	hypothetical protein HID58_000676 [Brassica napus]	AATPE_ARATH RecName: Full=AAA-ATPase At4g30250; EC=3.6.1.- {ECO:0000250|UniProtKB:Q9FLD5}; Flags: Precursor;	A0A816XKT5_BRANA SubName: Full=(rape) hypothetical protein {ECO:0000313|EMBL:CAF2147816.1};	AAA+-type ATPase	GO:0005524,ATP binding; GO:0016887,ATP hydrolysis activity; GO:0006950,response to stress; GO:0000166,nucleotide binding; GO:0003674,molecular_function; GO:0005488,binding; GO:0017076,purine nucleotide binding; GO:0030554,adenyl nucleotide binding; GO:0032553,ribonucleotide binding; GO:0032555,purine ribonucleotide binding; GO:0032559,adenyl ribonucleotide binding; GO:0035639,purine ribonucleosid…	PF14363.9:Domain associated at C-terminal with AAA	--
BraA01g007500.3.5C	26.0886	27.0353	26.2936	33.9288	35.4291	35.0654	41.6653	41.05	39.1925	30.7174	31.0068	27.1327	52.4952	53.9965	54.4744	44.4453	43.7669	45.3108	1634	1656	1747	1996	2196	2257	2742	2607	2556	1800	1867	1579	2901	3119	3701	2555	2540	2763	A01	3586421	3590530	-	K00327 NADPH-ferrihemoprotein reductase [EC:1.6.2.4] | (RefSeq) NADPH--cytochrome P450 reductase 2 (A)	--	LOW QUALITY PROTEIN: hypothetical protein HID58_000678 [Brassica napus]	NCPR2_ARATH RecName: Full=NADPH--cytochrome P450 reductase 2 {ECO:0000255|HAMAP-Rule:MF_03212}; Short=CPR 2 {ECO:0000255|HAMAP-Rule:MF_03212}; Short=P450R 2 {ECO:0000255|HAMAP-Rule:MF_03212}; EC=1.6.2.4 {ECO:0000255|HAMAP-Rule:MF_03212};	A0A3P5Z2H0_BRACM RecName: Full=NADPH--cytochrome P450 reductase {ECO:0000256|HAMAP-Rule:MF_03212, ECO:0000256|PIRNR:PIRNR000208}; Short=CPR {ECO:0000256|HAMAP-Rule:MF_03212}; Short=P450R {ECO:0000256|HAMAP-Rule:MF_03212}; EC=1.6.2.4 {ECO:0000256|HAMAP-Rule:MF_03212, ECO:0000256|PIRNR:PIRNR000208};	NADP/FAD dependent oxidoreductase	GO:0009507,chloroplast; GO:0005829,cytosol; GO:0005783,endoplasmic reticulum; GO:0005789,endoplasmic reticulum membrane; GO:0016021,integral component of membrane; GO:0005886,plasma membrane; GO:0050660,flavin adenine dinucleotide binding; GO:0010181,FMN binding; GO:0050661,NADP binding; GO:0003958,NADPH-hemoprotein reductase activity; GO:0016491,oxidoreductase activity; GO:0009698,phenylpropanoi…	PF00667.23:FAD binding domain	--
BraA01g007520.3.5C	509.383	493.93	504.878	499.518	491.779	523.264	344.508	345.928	345.401	427.915	450.103	438.364	223.03	233.462	229.461	439.286	431.322	419.56	39483	37442	41514	36367	37723	41681	28058	27188	27877	31032	33540	31571	15253	16689	19293	31252	30978	31662	A01	3623583	3628468	+	K01535 H+-transporting ATPase [EC:7.1.2.1] | (RefSeq) ATPase 2, plasma membrane-type (A)	ko00190: Oxidative phosphorylation; ko01100: Metabolic pathways	BnaAnng23670D [Brassica napus]	PMA2_ARATH RecName: Full=ATPase 2, plasma membrane-type {ECO:0000303|PubMed:2143186}; EC=7.1.2.1 {ECO:0000305}; AltName: Full=Proton pump 2;	A0A078JHS9_BRANA RecName: Full=Plasma membrane ATPase {ECO:0000256|RuleBase:RU362083}; EC=7.1.2.1 {ECO:0000256|RuleBase:RU362083};	Plasma membrane H+-transporting ATPase	GO:0016021,integral component of membrane; GO:0005886,plasma membrane; GO:0005524,ATP binding; GO:0016887,ATP hydrolysis activity; GO:0000287,magnesium ion binding; GO:0015662,P-type ion transporter activity; GO:0008553,P-type proton-exporting transporter activity; GO:0034220,ion transmembrane transport; GO:0120029,proton export across plasma membrane; GO:1902600,proton transmembrane transport; G…	PF00122.23:E1-E2 ATPase	--
BraA01g007540.3.5C	64.5704	66.5318	70.4734	75.2866	79.5539	70.5563	22.8814	23.7485	23.2363	84.1077	76.8516	81.6511	23.4859	26.8966	22.1288	37.6701	34.8843	32.4161	1692	1705	1959	1853	2063	1900	630	631	634	2062	1936	1988	543	650	629	906	847	827	A01	3636223	3637955	-	K00430 peroxidase [EC:1.11.1.7] | (RefSeq) peroxidase 45 (A)	ko00940: Phenylpropanoid biosynthesis; ko01100: Metabolic pathways; ko01110: Biosynthesis of secondary metabolites	peroxidase 45 [Brassica rapa]	PER45_ARATH RecName: Full=Peroxidase 45; Short=Atperox P45; EC=1.11.1.7; AltName: Full=ATP8a; Flags: Precursor;	A0A078GRT4_BRANA RecName: Full=Peroxidase {ECO:0000256|ARBA:ARBA00012313, ECO:0000256|RuleBase:RU362060}; EC=1.11.1.7 {ECO:0000256|ARBA:ARBA00012313, ECO:0000256|RuleBase:RU362060};	--	GO:0005576,extracellular region; GO:0020037,heme binding; GO:0046872,metal ion binding; GO:0004601,peroxidase activity; GO:0042744,hydrogen peroxide catabolic process; GO:0006979,response to oxidative stress; GO:0003674,molecular_function; GO:0005488,binding; GO:0046906,tetrapyrrole binding; GO:0097159,organic cyclic compound binding; GO:1901363,heterocyclic compound binding; GO:0043167,ion bindi…	PF00141.26:Peroxidase	--
BraA01g007570.3.5C	5.2664	5.5679	5.1735	4.5937	4.5913	4.7834	2.6286	2.9639	3.003	1.3996	1.3249	1.1474	3.252	3.5147	3.1663	1.6839	2.0078	1.7124	736	761	767	603	635	687	386	420	437	183	178	149	401	453	480	216	260	233	A01	3659345	3666296	-	--	--	uncharacterized protein LOC103852906 isoform X1 [Brassica rapa]	--	M4D3W3_BRARP RecName: Full=Urb2 domain-containing protein {ECO:0000259|Pfam:PF10441};	--	GO:0005730,nucleolus; GO:0042254,ribosome biogenesis; GO:0008150,biological_process; GO:0009987,cellular process; GO:0022613,ribonucleoprotein complex biogenesis; GO:0044085,cellular component biogenesis; GO:0071840,cellular component organization or biogenesis; GO:0005575,cellular_component; GO:0005622,intracellular anatomical structure; GO:0005634,nucleus; GO:0031974,membrane-enclosed lumen; GO…	PF10441.12:Urb2/Npa2 family	--
BraA01g007600.3.5C	10.9122	9.4971	10.036	2.4682	1.88	1.5949	4.1738	3.3349	3.6304	2.6357	2.1043	1.5892	0.2008	0.3362	0.2995	1.1262	0.8287	1.6835	739	629	721	157	126	111	297	229	256	167	137	100	12	21	22	70	52	111	A01	3682615	3687520	+	K01534 Zn2+/Cd2+-exporting ATPase [EC:7.2.2.12 7.2.2.21] | (RefSeq) cadmium/zinc-transporting ATPase HMA2 (A)	--	cadmium/zinc-transporting ATPase HMA2 [Brassica rapa]	HMA2_ARATH RecName: Full=Cadmium/zinc-transporting ATPase HMA2; EC=7.2.2.12; EC=7.2.2.21; AltName: Full=Cadmium/zinc-transporting ATPase 3; AltName: Full=Protein HEAVY METAL ATPASE 2;	M4D3W0_BRARP RecName: Full=HMA domain-containing protein {ECO:0000259|PROSITE:PS50846};	Cation transport ATPase	GO:0016021,integral component of membrane; GO:0005886,plasma membrane; GO:0005524,ATP binding; GO:0016887,ATP hydrolysis activity; GO:0015086,cadmium ion transmembrane transporter activity; GO:0046872,metal ion binding; GO:0008551,P-type cadmium transporter activity; GO:0016463,P-type zinc transporter activity; GO:0005385,zinc ion transmembrane transporter activity; GO:0055069,zinc ion homeostasi…	PF00122.23:E1-E2 ATPase	--
BraA01g007610.3.5C	3.6228	3.555	3.7731	2.0529	1.5352	1.6489	2.3913	1.9593	2.4411	0.7807	1.246	0.8804	6.7881	4.8469	5.3059	1.0186	1.1351	1.1103	124	119	137	66	52	58	86	68	87	25	41	28	205	153	197	32	36	37	A01	3688428	3691233	+	--	--	uncharacterized protein LOC103852948 isoform X1 [Brassica rapa]	--	A0A3P5ZQG3_BRACM SubName: Full=(field mustard) hypothetical protein {ECO:0000313|EMBL:CAG7886717.1};	--	GO:0016021,integral component of membrane; GO:0005575,cellular_component; GO:0016020,membrane; GO:0031224,intrinsic component of membrane; GO:0110165,cellular anatomical entity	--	--
BraA01g007650.3.5C	7.1439	7.7411	7.5043	6.5026	6.4304	6.7381	7.2399	7.9712	7.5165	10.6457	10.2336	10.4308	12.4767	11.8176	11.2724	16.0584	15.512	16.4785	586	621	653	501	522	568	624	663	642	817	807	795	903	894	1003	1209	1179	1316	A01	3706019	3712331	-	K25898 CO(2)-response secreted protease | (RefSeq) CO(2)-response secreted protease (A)	--	subtilisin-like protease SBT2.6 [Brassica rapa]	SBT26_ARATH RecName: Full=Subtilisin-like protease SBT2.6 {ECO:0000303|PubMed:16193095}; EC=3.4.21.- {ECO:0000255|PROSITE-ProRule:PRU10082}; AltName: Full=Subtilase subfamily 2 member 6 {ECO:0000303|PubMed:16193095}; Short=AtSBT2.6 {ECO:0000303|PubMed:16193095}; Flags: Precursor;	A0A078HYG7_BRANA SubName: Full=(rape) hypothetical protein {ECO:0000313|EMBL:CAF2147862.1}; SubName: Full=BnaA01g06940D protein {ECO:0000313|EMBL:CDY43550.1};	--	GO:0005576,extracellular region; GO:0016020,membrane; GO:0004252,serine-type endopeptidase activity; GO:0006508,proteolysis; GO:0003674,molecular_function; GO:0003824,catalytic activity; GO:0004175,endopeptidase activity; GO:0008233,peptidase activity; GO:0008236,serine-type peptidase activity; GO:0016787,hydrolase activity; GO:0017171,serine hydrolase activity; GO:0140096,catalytic activity, act…	PF00082.25:Subtilase family	--
BraA01g007660.3.5C	6.7279	6.5737	6.4127	2.2285	2.3039	1.4185	2.7391	2.1012	2.1897	0.9988	0.7387	0.5632	2.0758	1.3374	1.1716	1.6289	2.1783	1.6124	180	172	182	56	61	39	77	57	61	25	19	14	49	33	34	40	54	42	A01	3715937	3717304	-	--	--	hypothetical protein IGI04_000710 [Brassica rapa subsp. trilocularis]	MOT1_ARATH RecName: Full=Molybdate transporter 1; AltName: Full=Sulfate transporter like protein 5.2;	M4D3V5_BRARP SubName: Full=Uncharacterized protein {ECO:0000313|EnsemblPlants:Bra011159.1-P};	--	GO:0016021,integral component of membrane; GO:0031966,mitochondrial membrane; GO:0005739,mitochondrion; GO:0000325,plant-type vacuole; GO:0015098,molybdate ion transmembrane transporter activity; GO:0015689,molybdate ion transport; GO:0003674,molecular_function; GO:0005215,transporter activity; GO:0008509,anion transmembrane transporter activity; GO:0015075,ion transmembrane transporter activity;…	PF16983.8:Molybdate transporter of MFS superfamily	--
BraA01g007700.3.5C	0.0631	0.0861	0.2975	0.1568	0.085	0.1229	0.0401	0.083	0.0606	0.3823	0.394	0.6114	1.7886	1.232	1.2027	0.8253	0.7948	0.5403	3	4	15	7	4	6	2	4	3	17	18	27	75	54	62	36	35	25	A01	3729649	3733059	+	K16224 senescence-induced receptor-like serine/threonine-protein kinase | (RefSeq) senescence-induced receptor-like serine/threonine-protein kinase isoform X2 (A)	ko04016: MAPK signaling pathway - plant; ko04626: Plant-pathogen interaction	senescence-induced receptor-like serine/threonine-protein kinase [Brassica rapa]	SIRK_ARATH RecName: Full=Senescence-induced receptor-like serine/threonine-protein kinase; AltName: Full=FLG22-induced receptor-like kinase 1; Flags: Precursor;	M4D3V2_BRARP RecName: Full=Protein kinase domain-containing protein {ECO:0000259|PROSITE:PS50011};	--	GO:0016021,integral component of membrane; GO:0005524,ATP binding; GO:0004674,protein serine/threonine kinase activity; GO:0042742,defense response to bacterium; GO:0006468,protein phosphorylation; GO:0000166,nucleotide binding; GO:0003674,molecular_function; GO:0005488,binding; GO:0017076,purine nucleotide binding; GO:0030554,adenyl nucleotide binding; GO:0032553,ribonucleotide binding; GO:00325…	PF12819.10:Malectin-like domain	--
BraA01g007750.3.5C	18.6388	18.1886	15.8933	28.9013	26.8836	31.6081	19.3582	16.2463	18.7916	23.5591	25.0998	23.6391	14.9889	16.101	15.0438	4.9715	5.5923	6.5933	241	230	218	351	344	420	263	213	253	285	312	284	171	192	211	59	67	83	A01	3758894	3760040	-	K26214 transcription factor FER-LIKE IRON | (RefSeq) transcription factor FER-LIKE IRON DEFICIENCY-INDUCED TRANSCRIPTION FACTOR (A)	--	hypothetical protein BRARA_A00745 [Brassica rapa]	BH027_ARATH RecName: Full=Transcription factor bHLH27; AltName: Full=Basic helix-loop-helix protein 27; Short=AtbHLH27; Short=bHLH 27; AltName: Full=Transcription factor EN 42; AltName: Full=bHLH transcription factor bHLH027;	A0A398AQH2_BRACM RecName: Full=BHLH domain-containing protein {ECO:0000259|PROSITE:PS50888};	--	GO:0005634,nucleus; GO:0003700,DNA-binding transcription factor activity; GO:0046983,protein dimerization activity; GO:0043565,sequence-specific DNA binding; GO:0006355,regulation of DNA-templated transcription; GO:0003674,molecular_function; GO:0140110,transcription regulator activity; GO:0005488,binding; GO:0005515,protein binding; GO:0003676,nucleic acid binding; GO:0003677,DNA binding; GO:009…	PF00010.29:Helix-loop-helix DNA-binding domain	bHLH
BraA01g007770.3.5C	0.5816	0.6557	0.4498	1.6671	1.5822	1.7631	0.4187	0.375	0.3938	1.9366	1.6753	1.7173	0.4479	0.2506	0.3918	2.2259	1.8186	2.2057	78	86	64	210	210	243	59	51	55	243	216	214	53	31	57	274	226	288	A01	3772344	3783663	+	K01537 P-type Ca2+ transporter type 2C [EC:7.2.2.10] | (RefSeq) calcium-transporting ATPase 10, plasma membrane-type isoform X1 (A)	--	hypothetical protein IGI04_000722 [Brassica rapa subsp. trilocularis]	SMXL4_ARATH RecName: Full=Protein SMAX1-LIKE 4 {ECO:0000303|PubMed:23893171}; Short=AtSMXL4 {ECO:0000303|PubMed:23893171}; AltName: Full=Protein HEAT SHOCK PROTEIN-RELATED {ECO:0000303|PubMed:26603028}; Short=AtHSPR {ECO:0000303|PubMed:26603028}; EC=3.6.3.- {ECO:0000269|PubMed:26603028};	M4D3U6_BRARP RecName: Full=Clp R domain-containing protein {ECO:0000259|PROSITE:PS51903};	Chaperone HSP104 and related ATP-dependent Clp proteases	GO:0005634,nucleus; GO:0016787,hydrolase activity; GO:0033500,carbohydrate homeostasis; GO:0042631,cellular response to water deprivation; GO:0010233,phloem transport; GO:0009651,response to salt stress; GO:0003674,molecular_function; GO:0003824,catalytic activity; GO:0008150,biological_process; GO:0042592,homeostatic process; GO:0048878,chemical homeostasis; GO:0065007,biological regulation; GO:…	PF04776.15:Protein MS5	--
BraA01g007780.3.5C	17.7435	15.3292	17.1908	45.6525	47.4384	45.043	16.5741	18.1471	17.0405	56.6315	49.6877	57.2449	13.686	13.0044	12.1923	51.0147	49.8236	54.5054	432	365	444	1044	1143	1127	424	448	432	1290	1163	1295	294	292	322	1140	1124	1292	A01	3786760	3789308	-	--	--	UPF0725 protein At5g63820 isoform X1 [Brassica rapa]	Y5638_ARATH RecName: Full=UPF0725 protein At5g63820;	M4D3U5_BRARP SubName: Full=Uncharacterized protein {ECO:0000313|EnsemblPlants:Bra011149.1-P};	--	--	PF04776.15:Protein MS5	--
BraA01g007790.3.5C	2.1847	1.7795	1.6056	1.1827	1.1599	0.6125	2.0792	2.045	2.7027	0.7915	0.9244	0.9564	3.3574	1.4855	1.9116	0.9279	1.079	0.5705	59	47	46	30	31	17	59	56	76	20	24	24	80	37	56	23	27	15	A01	3789524	3791016	+	--	--	UPF0725 protein At4g29550 [Brassica rapa]	Y4295_ARATH RecName: Full=UPF0725 protein At4g29550;	M4D3U4_BRARP SubName: Full=Uncharacterized protein {ECO:0000313|EnsemblPlants:Bra011148.1-P};	--	--	PF04776.15:Protein MS5	--
BraA01g007800.3.5C	2.6795	2.7925	3.4245	7.1045	7.498	7.5965	2.4275	2.8205	2.5981	10.1891	8.3348	9.1229	2.7449	2.7937	1.8289	9.7406	8.7866	8.4683	104	106	141	259	288	303	99	111	105	370	311	329	94	100	77	347	316	320	A01	3793452	3795505	+	--	--	hypothetical protein DY000_02037028 [Brassica cretica]	HTT2_ARATH RecName: Full=Protein HEAT-INDUCED TAS1 TARGET 2 {ECO:0000303|PubMed:24728648};	A0A3N6QE00_BRACR SubName: Full=Uncharacterized protein {ECO:0000313|EMBL:RQL85638.1};	--	GO:0005737,cytoplasm; GO:0005634,nucleus; GO:0010286,heat acclimation; GO:0009409,response to cold; GO:0009408,response to heat; GO:0006979,response to oxidative stress; GO:0006950,response to stress; GO:0008150,biological_process; GO:0009266,response to temperature stimulus; GO:0009628,response to abiotic stimulus; GO:0050896,response to stimulus; GO:0005575,cellular_component; GO:0005622,intrac…	--	--
BraA01g007820.3.5C	10.8185	11.4937	12.6574	17.8488	14.731	12.7672	15.6268	17.0257	16.3954	29.8514	31.286	32.8658	18.6965	16.5975	15.915	38.9975	34.1575	38.4584	282	293	350	437	380	342	428	450	445	728	784	796	430	399	450	933	825	976	A01	3797124	3800420	+	--	--	UPF0725 protein At5g63820 isoform X2 [Brassica rapa]	Y5638_ARATH RecName: Full=UPF0725 protein At5g63820;	M4D3U2_BRARP SubName: Full=Uncharacterized protein {ECO:0000313|EnsemblPlants:Bra011146.1-P};	--	--	PF04776.15:Protein MS5	--
BraA01g007830.3.5C	2.9914	3.8253	3.3399	2.0856	1.8294	2.2984	4.1594	4.5194	4.8697	3.4014	3.1116	2.7933	9.7143	10.3749	10.4637	5.4243	4.793	4.9248	423	529	501	277	256	334	618	648	717	450	423	367	1212	1353	1605	704	628	678	A01	3800718	3815074	+	K01537 P-type Ca2+ transporter type 2C [EC:7.2.2.10] | (RefSeq) calcium-transporting ATPase 10, plasma membrane-type isoform X1 (A)	--	calcium-transporting ATPase 10, plasma membrane-type isoform X1 [Brassica rapa]	ACA10_ARATH RecName: Full=Calcium-transporting ATPase 10, plasma membrane-type; EC=7.2.2.10; AltName: Full=Ca(2+)-ATPase isoform 10;	M4D3U0_BRARP RecName: Full=Calcium-transporting ATPase {ECO:0000256|RuleBase:RU361146}; EC=7.2.2.10 {ECO:0000256|RuleBase:RU361146};	Calcium transporting ATPase	GO:0005887,integral component of plasma membrane; GO:0043231,intracellular membrane-bounded organelle; GO:0005886,plasma membrane; GO:0009506,plasmodesma; GO:0005524,ATP binding; GO:0016887,ATP hydrolysis activity; GO:0019829,ATPase-coupled cation transmembrane transporter activity; GO:0005516,calmodulin binding; GO:0046872,metal ion binding; GO:0005388,P-type calcium transporter activity; GO:000…	PF00689.24:Cation transporting ATPase, C-terminus	--
BraA01g007880.3.5C	6.6652	5.6861	6.8035	6.0464	6.3764	7.4452	10.3596	11.0852	9.7342	12.2246	12.2662	13.5403	8.8504	9.408	8.7986	13.5354	18.2172	13.6109	169	141	183	144	160	194	276	285	257	290	299	319	198	220	242	315	428	336	A01	3823948	3825588	+	K14397 cleavage and polyadenylation specificity factor subunit 5 | (RefSeq) pre-mRNA cleavage factor Im 25 kDa subunit 1 (A)	ko03015: mRNA surveillance pathway	pre-mRNA cleavage factor Im 25 kDa subunit 1 [Brassica napus]	CFIS1_ARATH RecName: Full=Pre-mRNA cleavage factor Im 25 kDa subunit 1 {ECO:0000303|PubMed:18479511}; AltName: Full=Cleavage and polyadenylation specificity factor 25 kDa subunit {ECO:0000303|PubMed:16282318}; Short=AtCFI-25 {ECO:0000303|PubMed:16282318}; Short=CFIm-25 {ECO:0000303|PubMed:16282318}; Short=CPSF 25 kDa subunit {ECO:0000305}; AltName: Full=Cleavage and polyadenylation specificity fa…	A0A3P6EU27_BRAOL SubName: Full=Uncharacterized protein {ECO:0000313|EMBL:VDD48537.1};	mRNA cleavage factor I subunit	GO:0005849,mRNA cleavage factor complex; GO:0046872,metal ion binding; GO:0003729,mRNA binding; GO:0006378,mRNA polyadenylation; GO:0006397,mRNA processing; GO:0003674,molecular_function; GO:0005488,binding; GO:0043167,ion binding; GO:0043169,cation binding; GO:0003676,nucleic acid binding; GO:0003723,RNA binding; GO:0097159,organic cyclic compound binding; GO:1901363,heterocyclic compound bindin…	PF13869.9:Nucleotide hydrolase	--
BraA01g007900.3.5C	1.3342	2.0603	2.2074	0.9856	1.5683	1.4307	0.1814	0.1611	0.1046	0.3201	0.1699	0.7619	0.1234	0.4429	0.502	0.3263	0.2351	0.1678	49	74	86	34	57	54	7	6	4	11	6	26	4	15	20	11	8	6	A01	3828680	3830356	+	--	--	patatin-like protein 8 isoform X1 [Brassica rapa]	PLP8_ARATH RecName: Full=Patatin-like protein 8; Short=AtPLP8; EC=3.1.1.-; AltName: Full=Patatin-related phospholipase A IIIgamma; Short=pPLAIIIg; AltName: Full=Phospholipase A IVD; Short=AtPLAIVD;	A0A816XJU3_BRANA RecName: Full=Patatin {ECO:0000256|RuleBase:RU361262}; EC=3.1.1.- {ECO:0000256|RuleBase:RU361262};	Ca2+-independent phospholipase A2	GO:0016298,lipase activity; GO:0006952,defense response; GO:0016042,lipid catabolic process; GO:0003674,molecular_function; GO:0003824,catalytic activity; GO:0016787,hydrolase activity; GO:0016788,hydrolase activity, acting on ester bonds; GO:0006950,response to stress; GO:0008150,biological_process; GO:0050896,response to stimulus; GO:0006629,lipid metabolic process; GO:0008152,metabolic process…	PF01734.25:Patatin-like phospholipase	--
BraA01g007920.3.5C	214.232	219.48	213.14	149.459	158.337	151.983	518.041	522.21	527.595	195.44	186.181	189.019	331.223	328.607	335.565	525.173	542.111	539.448	9312	9330	9828	6102	6811	6789	23660	23016	23879	7948	7780	7634	12703	13173	15822	20952	21834	22829	A01	3839072	3840967	-	--	--	protein ALP1-like [Brassica rapa]	ALPL_ARATH RecName: Full=Protein ALP1-like {ECO:0000305}; EC=3.1.-.-;	A0A0D3A3C4_BRAOL RecName: Full=DDE Tnp4 domain-containing protein {ECO:0000259|Pfam:PF13359};	Predicted transposase	GO:0000118,histone deacetylase complex; GO:0046872,metal ion binding; GO:0004518,nuclease activity; GO:0003674,molecular_function; GO:0005488,binding; GO:0043167,ion binding; GO:0043169,cation binding; GO:0003824,catalytic activity; GO:0016787,hydrolase activity; GO:0016788,hydrolase activity, acting on ester bonds; GO:0005575,cellular_component; GO:0005622,intracellular anatomical structure; GO:…	PF13359.9:DDE superfamily endonuclease	--
BraA01g007950.3.5C	0.1947	0.1327	0.0612	0.0691	0	0.0632	1.6062	1.7924	1.9325	0.4856	0.2026	0.2794	1.9127	1.5484	1.855	0.2829	0.1401	0.6667	3	2	1	1	0	1	26	28	31	7	3	4	26	22	31	4	2	10	A01	3857529	3861504	-	--	--	unnamed protein product, partial [Brassica rapa]	--	A0A8D9GTK0_BRACM SubName: Full=(field mustard) hypothetical protein {ECO:0000313|EMBL:CAG7886755.1}; Flags: Fragment;	--	GO:0016021,integral component of membrane; GO:0005575,cellular_component; GO:0016020,membrane; GO:0031224,intrinsic component of membrane; GO:0110165,cellular anatomical entity	--	--
BraA01g007980.3.5C	21.7245	23.2591	23.3433	115.071	111.856	104.566	58.3241	57.1617	54.655	162.055	170.059	159.479	15.5778	15.5808	14.6867	24.0096	26.3573	24.618	765	801	872	3806	3898	3784	2158	2041	2004	5339	5757	5218	484	506	561	776	860	844	A01	3877388	3878923	+	K01513 ectonucleotide pyrophosphatase/phosphodiesterase family member 1/3 [EC:3.1.4.1 3.6.1.9] | (RefSeq) ectonucleotide pyrophosphatase/phosphodiesterase family member 1 (A)	ko00230: Purine metabolism; ko00240: Pyrimidine metabolism; ko00500: Starch and sucrose metabolism; ko00740: Riboflavin metabolism; ko00760: Nicotinate and nicotinamide metabolism; ko00770: Pantothenate and CoA biosynthesis; ko01100: Metabolic pathways; ko01110: Biosynthesis of secondary metabolites; ko01232: Nucleotide metabolism	venom phosphodiesterase 2-like [Brassica rapa]	--	M4D3S6_BRARP SubName: Full=Uncharacterized protein {ECO:0000313|EnsemblPlants:Bra011130.1-P};	Type I phosphodiesterase/nucleotide pyrophosphatase	--	PF01663.25:Type I phosphodiesterase / nucleotide pyrophosphatase	--
BraA01g007990.3.5C	18.8252	20.3935	20.0453	53.9861	56.9227	55.458	37.6898	36.7354	38.7769	86.4352	92.0885	88.0224	33.37	32.7965	30.7673	33.4546	33.1076	33.4544	656	695	741	1767	1963	1986	1380	1298	1407	2818	3085	2850	1026	1054	1163	1070	1069	1135	A01	3880978	3882497	+	K01513 ectonucleotide pyrophosphatase/phosphodiesterase family member 1/3 [EC:3.1.4.1 3.6.1.9] | (RefSeq) ectonucleotide pyrophosphatase/phosphodiesterase family member 1 (A)	ko00230: Purine metabolism; ko00240: Pyrimidine metabolism; ko00500: Starch and sucrose metabolism; ko00740: Riboflavin metabolism; ko00760: Nicotinate and nicotinamide metabolism; ko00770: Pantothenate and CoA biosynthesis; ko01100: Metabolic pathways; ko01110: Biosynthesis of secondary metabolites; ko01232: Nucleotide metabolism	venom phosphodiesterase 2-like [Brassica rapa]	--	M4D3S5_BRARP SubName: Full=Uncharacterized protein {ECO:0000313|EnsemblPlants:Bra011129.1-P};	Type I phosphodiesterase/nucleotide pyrophosphatase	--	PF01663.25:Type I phosphodiesterase / nucleotide pyrophosphatase	--
BraA01g008040.3.5C	5.9241	5.3003	4.9196	6.1569	6.5919	7.2744	2.9197	3.6863	3.8268	7.8772	6.9324	7.0589	1.7185	1.8353	1.9505	7.0691	6.812	5.8312	168	147	148	164	185	212	87	106	113	209	189	186	43	48	60	184	179	161	A01	3907863	3909662	-	--	--	UPF0725 protein At4g29550 [Brassica rapa]	Y4295_ARATH RecName: Full=UPF0725 protein At4g29550;	A0A398ARK6_BRACM SubName: Full=(field mustard) hypothetical protein {ECO:0000313|EMBL:CAG7886765.1};	--	--	PF04776.15:Protein MS5	--
BraA01g008080.3.5C	8.8828	7.4097	10.3127	8.4617	8.0784	8.5982	4.7609	5.8095	5.1185	11.5931	13.7139	14.2899	7.2593	7.6547	8.4044	11.5627	10.3434	11.6688	190	155	234	170	171	189	107	126	114	232	282	284	137	151	195	227	205	243	A01	3924894	3926422	+	--	--	uncharacterized protein LOC103853471 [Brassica rapa]	--	M4D3R5_BRARP RecName: Full=Saposin B-type domain-containing protein {ECO:0000259|PROSITE:PS50015};	--	--	--	--
BraA01g008090.3.5C	42.7057	42.2812	41.7853	32.947	36.2441	38.1433	20.7006	22.9043	21.6532	12.0966	12.1709	15.0352	29.4284	29.2089	30.8381	15.7986	16.0947	14.8938	1449	1403	1504	1050	1217	1330	738	788	765	384	397	474	881	914	1135	492	506	492	A01	3926484	3928733	-	K11434 type I protein arginine methyltransferase [EC:2.1.1.319] | (RefSeq) protein arginine N-methyltransferase 1.1 (A)	--	hypothetical protein BRARA_A00780 [Brassica rapa]	ANM11_ARATH RecName: Full=Protein arginine N-methyltransferase 1.1; Short=AtPRMT11; EC=2.1.1.319; AltName: Full=Arginine methyltransferase pam1; AltName: Full=Histone-arginine N-methyltransferase PRMT11;	A0A398AJJ5_BRACM SubName: Full=Uncharacterized protein {ECO:0000313|EMBL:RID77912.1};	Protein arginine N-methyltransferase PRMT1 and related enzymes	GO:0005737,cytoplasm; GO:0005634,nucleus; GO:0016274,protein-arginine N-methyltransferase activity; GO:0035242,protein-arginine omega-N asymmetric methyltransferase activity; GO:0006325,chromatin organization; GO:0018216,peptidyl-arginine methylation; GO:0003674,molecular_function; GO:0003824,catalytic activity; GO:0008168,methyltransferase activity; GO:0008170,N-methyltransferase activity; GO:00…	PF06325.16:Ribosomal protein L11 methyltransferase (PrmA)	--
BraA01g008190.3.5C	21.3177	22.6502	21.7573	8.4965	6.8904	6.6753	31.2001	31.199	28.8068	8.9388	8.8841	9.3832	26.6855	25.5894	23.5325	14.3228	12.4177	14.0218	1560	1621	1689	584	499	502	2399	2315	2195	612	625	638	1723	1727	1868	962	842	999	A01	3957265	3961011	+	--	--	unnamed protein product, partial [Brassica rapa]	--	A0A8D9LTZ3_BRACM SubName: Full=(field mustard) hypothetical protein {ECO:0000313|EMBL:CAG7886777.1};	Spindle pole body protein	GO:0015031,protein transport; GO:0006810,transport; GO:0008104,protein localization; GO:0008150,biological_process; GO:0009987,cellular process; GO:0033036,macromolecule localization; GO:0045184,establishment of protein localization; GO:0051179,localization; GO:0051234,establishment of localization; GO:0051641,cellular localization; GO:0070727,cellular macromolecule localization; GO:0071702,organ…	PF03398.17:Regulator of Vps4 activity in the MVB pathway	--
BraA01g008220.3.5C	171.412	155.42	158.333	150.878	175.21	180.718	109.223	107.64	113.897	107.238	116.056	116.023	90.7674	96.8093	101.089	74.6611	88.6367	71.041	2684	2380	2630	2219	2715	2908	1797	1709	1857	1571	1747	1688	1254	1398	1717	1073	1286	1083	A01	3964809	3966677	+	K02903 large subunit ribosomal protein L28e | (RefSeq) 60S ribosomal protein L28-2 (A)	ko03010: Ribosome	hypothetical protein HID58_000748 [Brassica napus]	RL282_ARATH RecName: Full=60S ribosomal protein L28-2;	A0A078I1M1_BRANA SubName: Full=(rape) hypothetical protein {ECO:0000313|EMBL:CAF2147984.1}; SubName: Full=BnaA01g07450D protein {ECO:0000313|EMBL:CDY43499.1};	60S ribosomal protein L28	GO:0022625,cytosolic large ribosomal subunit; GO:0005886,plasma membrane; GO:0009506,plasmodesma; GO:0003729,mRNA binding; GO:0003735,structural constituent of ribosome; GO:0000976,transcription cis-regulatory region binding; GO:0006412,translation; GO:0003674,molecular_function; GO:0003676,nucleic acid binding; GO:0003723,RNA binding; GO:0005488,binding; GO:0097159,organic cyclic compound bindin…	PF01778.20:Ribosomal L28e protein family	--
BraA01g008230.3.5C	5.3153	6.6859	4.931	5.9285	6.6925	6.0343	2.8907	2.9955	2.5524	5.546	5.2218	5.539	5.9286	5.8549	6.3779	7.6296	7.2389	6.976	126	155	124	132	157	147	72	72	63	123	119	122	124	128	164	166	159	161	A01	3967903	3969528	-	--	--	uncharacterized protein LOC103853607 [Brassica rapa]	--	M4D3Q1_BRARP SubName: Full=Uncharacterized protein {ECO:0000313|EnsemblPlants:Bra011105.1-P};	--	--	PF12049.11:Protein of unknown function (DUF3531)	--
BraA01g008240.3.5C	0.0885	0.0805	0.0371	1.0159	0.5567	0.3255	0.1404	0.0582	0.0756	1.2092	0.9926	1.3552	0.0669	0.1173	0.1088	0.5573	0.6476	1.647	9	8	4	97	56	34	15	6	8	115	97	128	6	11	12	52	61	163	A01	3971157	3980414	-	K08333 phosphoinositide-3-kinase, regulatory subunit 4 [EC:2.7.11.1] | (RefSeq) serine/threonine-protein kinase VPS15 isoform X1 (A)	ko04136: Autophagy - other	serine/threonine-protein kinase VPS15 isoform X1 [Brassica rapa]	VPS15_ARATH RecName: Full=Serine/threonine-protein kinase VPS15 {ECO:0000303|PubMed:21833541}; EC=2.7.11.1 {ECO:0000255|PROSITE-ProRule:PRU00159}; AltName: Full=Vacuolar protein sorting-associated protein 15 {ECO:0000303|PubMed:21833541}; Short=AtVPS15 {ECO:0000303|PubMed:21833541};	M4D3Q0_BRARP RecName: Full=Non-specific serine/threonine protein kinase {ECO:0000256|ARBA:ARBA00012513}; EC=2.7.11.1 {ECO:0000256|ARBA:ARBA00012513};	Protein kinase containing WD40 repeats	GO:0080008,Cul4-RING E3 ubiquitin ligase complex; GO:0005737,cytoplasm; GO:0010008,endosome membrane; GO:0005794,Golgi apparatus; GO:0005770,late endosome; GO:0071561,nucleus-vacuole junction; GO:0034271,phosphatidylinositol 3-kinase complex, class III, type I; GO:0034272,phosphatidylinositol 3-kinase complex, class III, type II; GO:0005524,ATP binding; GO:0106310,protein serine kinase activity; …	PF00069.28:Protein kinase domain	--
BraA01g008300.3.5C	2.908	2.9734	3.0458	3.096	4.7886	4.1921	6.9701	7.5415	5.7924	7.5977	3.8091	3.7093	4.2723	4.3209	3.9715	0.9388	2.5572	3.4293	27	27	30	27	44	40	68	71	56	66	34	32	35	37	40	8	22	31	A01	4003071	4004051	-	K05759 profilin | (RefSeq) profilin-3 (A)	--	profilin-3 [Brassica rapa]	PRF4_ARATH RecName: Full=Profilin-4; AltName: Full=AtPROF3 {ECO:0000305}; AltName: Full=AthPRF4 {ECO:0000305};	A0A398AJP4_BRACM RecName: Full=Profilin {ECO:0000256|RuleBase:RU003909};	Profilin	GO:0005938,cell cortex; GO:0005737,cytoplasm; GO:0005856,cytoskeleton; GO:0005634,nucleus; GO:0003785,actin monomer binding; GO:0042989,sequestering of actin monomers; GO:0003674,molecular_function; GO:0003779,actin binding; GO:0005488,binding; GO:0005515,protein binding; GO:0008092,cytoskeletal protein binding; GO:0006996,organelle organization; GO:0007010,cytoskeleton organization; GO:0007015,a…	PF00235.22:Profilin	--
BraA01g008310.3.5C	21.5964	21.5674	20.6506	27.2446	28.0132	29.9946	38.3399	38.3914	37.0505	65.2711	65.0946	67.6846	34.1446	32.1617	31.8835	48.8338	55.3187	53.2054	557	544	565	660	715	795	1039	1004	995	1575	1614	1622	777	765	892	1156	1322	1336	A01	4004797	4007093	-	K13989 Derlin-2/3 | (RefSeq) derlin-1 (A)	ko04141: Protein processing in endoplasmic reticulum	unnamed protein product, partial [Brassica rapa]	DERL1_ARATH RecName: Full=Derlin-1; AltName: Full=AtDerlin1-1;	A0A3P5ZPG8_BRACM RecName: Full=Derlin {ECO:0000256|RuleBase:RU363059}; Flags: Fragment;	Predicted membrane protein	GO:0000839,Hrd1p ubiquitin ligase ERAD-L complex; GO:0030176,integral component of endoplasmic reticulum membrane; GO:0005886,plasma membrane; GO:0051787,misfolded protein binding; GO:0030968,endoplasmic reticulum unfolded protein response; GO:0030433,ubiquitin-dependent ERAD pathway; GO:0003674,molecular_function; GO:0005488,binding; GO:0005515,protein binding; GO:0006950,response to stress; GO:…	PF04511.18:Der1-like family	--
BraA01g008320.3.5C	2.7437	2.2711	3.0439	4.491	5.2243	5.2126	1.5454	1.5094	1.9897	3.9301	4.6013	4.339	3.7443	3.825	4.7662	3.6197	4.2704	4.2559	147	119	173	226	277	287	87	82	111	197	237	216	177	189	277	178	212	222	A01	4013324	4016221	+	--	--	uncharacterized protein LOC103853708 [Brassica rapa]	--	M4D3P2_BRARP SubName: Full=Uncharacterized protein {ECO:0000313|EnsemblPlants:Bra011096.1-P};	--	--	PF06219.15:Protein of unknown function (DUF1005)	--
BraA01g008340.3.5C	31.0219	27.1809	30.3419	9.0989	9.8135	9.2883	8.1865	7.0603	8.2077	0.7711	0.635	0.7764	5.9752	6.1377	5.3207	0.3628	0.539	0.228	559	479	580	154	175	172	155	129	154	13	11	13	95	102	104	6	9	4	A01	4042639	4044123	+	K20728 vegetative storage protein 2 | (RefSeq) vegetative storage protein 2 (A)	ko04016: MAPK signaling pathway - plant	acid phosphatase 1 [Brassica rapa]	PPA1_SOLLC RecName: Full=Acid phosphatase 1; EC=3.1.3.2; AltName: Full=Apase-1(1); Flags: Precursor;	A0A3P5ZDV0_BRACM SubName: Full=(field mustard) hypothetical protein {ECO:0000313|EMBL:CAG7886798.1};	--	GO:0003993,acid phosphatase activity; GO:0003674,molecular_function; GO:0003824,catalytic activity; GO:0016787,hydrolase activity; GO:0016788,hydrolase activity, acting on ester bonds; GO:0016791,phosphatase activity; GO:0042578,phosphoric ester hydrolase activity	PF03767.17:HAD superfamily, subfamily IIIB (Acid phosphatase)	--
BraA01g008370.3.5C	13.4008	13.6685	13.2453	10.9134	12.0423	9.8287	18.75	19.0024	19.1448	21.1466	18.4473	20.0733	18.8719	18.5247	17.7166	33.0872	29.3029	31.1922	804	802	843	615	715	606	1182	1156	1196	1187	1064	1119	999	1025	1153	1822	1629	1822	A01	4058943	4062057	-	K18592 gamma-glutamyltranspeptidase / glutathione hydrolase / leukotriene-C4 hydrolase [EC:2.3.2.2 3.4.19.13 3.4.19.14] | (RefSeq) glutathione hydrolase 3 (A)	ko00430: Taurine and hypotaurine metabolism; ko00460: Cyanoamino acid metabolism; ko00480: Glutathione metabolism; ko00590: Arachidonic acid metabolism; ko01100: Metabolic pathways	glutathione hydrolase 3 [Brassica rapa]	GAGT3_ARATH RecName: Full=Glutathione hydrolase 3; EC=3.4.19.13; AltName: Full=Gamma-glutamyltransferase 3; AltName: Full=Gamma-glutamyltranspeptidase 3; EC=2.3.2.2; AltName: Full=Gamma-glutamyltranspeptidase 4;	M4D3N4_BRARP RecName: Full=Glutathione hydrolase {ECO:0000256|RuleBase:RU368068}; EC=2.3.2.2 {ECO:0000256|RuleBase:RU368068}; EC=3.4.19.13 {ECO:0000256|RuleBase:RU368068}; AltName: Full=Gamma-glutamyltransferase {ECO:0000256|RuleBase:RU368068}; AltName: Full=Gamma-glutamyltranspeptidase {ECO:0000256|RuleBase:RU368068};	Gamma-glutamyltransferase	GO:0016021,integral component of membrane; GO:0005886,plasma membrane; GO:0005774,vacuolar membrane; GO:0005773,vacuole; GO:0016756,glutathione gamma-glutamylcysteinyltransferase activity; GO:0036374,glutathione hydrolase activity; GO:0102953,hypoglycin A gamma-glutamyl transpeptidase activity; GO:0103068,leukotriene C4 gamma-glutamyl transferase activity; GO:0006751,glutathione catabolic process…	PF01019.24:Gamma-glutamyltranspeptidase	--
BraA01g008380.3.5C	9.9199	10.694	9.3779	18.1655	18.6445	18.1199	108.275	108.874	112.88	151.53	151.95	161.731	111.98	110.052	112.588	248.491	249.661	254.288	350	369	351	602	651	657	4014	3895	4147	5002	5154	5302	3486	3581	4309	8047	8162	8735	A01	4078963	4080501	+	--	--	zinc finger CCCH domain-containing protein 49 [Brassica rapa]	C3H49_ARATH RecName: Full=Zinc finger CCCH domain-containing protein 49; Short=AtC3H49;	M4D3N3_BRARP RecName: Full=C3H1-type domain-containing protein {ECO:0000259|PROSITE:PS50103};	CCCH-type Zn-finger protein	GO:0005886,plasma membrane; GO:0003677,DNA binding; GO:0003700,DNA-binding transcription factor activity; GO:0046872,metal ion binding; GO:0006355,regulation of DNA-templated transcription; GO:0003674,molecular_function; GO:0003676,nucleic acid binding; GO:0005488,binding; GO:0097159,organic cyclic compound binding; GO:1901363,heterocyclic compound binding; GO:0140110,transcription regulator acti…	PF18345.4:Zinc finger domain	C3H
BraA01g008390.3.5C	0.6725	0.9824	0.6038	1.6707	0.9385	0.7791	1.7678	2.1162	1.8454	0.7873	1.0993	0.8617	5.0816	4.1324	4.0743	1.6749	1.2788	1.7105	21	30	20	49	29	25	58	67	60	23	33	25	140	119	138	48	37	52	A01	4083332	4085266	-	--	--	B3 domain-containing protein At4g34400 isoform X1 [Brassica rapa]	Y3440_ARATH RecName: Full=B3 domain-containing protein At4g34400;	A0A078ICJ3_BRANA SubName: Full=BnaA01g07650D protein {ECO:0000313|EMBL:CDY48600.1};	--	GO:0005634,nucleus; GO:0003677,DNA binding; GO:0003674,molecular_function; GO:0003676,nucleic acid binding; GO:0005488,binding; GO:0097159,organic cyclic compound binding; GO:1901363,heterocyclic compound binding; GO:0005575,cellular_component; GO:0005622,intracellular anatomical structure; GO:0043226,organelle; GO:0043227,membrane-bounded organelle; GO:0043229,intracellular organelle; GO:0043231…	PF02362.24:B3 DNA binding domain	B3
BraA01g008410.3.5C	0.7446	0.8596	0.5208	0.716	0.8738	0.8181	0.7087	0.6159	0.8535	0.4621	0.5747	0.6721	1.5517	0.9636	0.7972	0.3402	0.3888	0.3454	31	35	23	28	36	35	31	26	37	18	23	26	57	37	36	13	15	14	A01	4096638	4098453	-	K03327 multidrug resistance protein, MATE family | (RefSeq) protein DETOXIFICATION 51-like (A)	--	unnamed protein product [Brassica oleracea]	DTX51_ARATH RecName: Full=Protein DETOXIFICATION 51 {ECO:0000303|PubMed:11739388}; Short=AtDTX51 {ECO:0000303|PubMed:11739388}; AltName: Full=Multidrug and toxic compound extrusion protein 51 {ECO:0000305}; Short=MATE protein 51 {ECO:0000305}; AltName: Full=Protein ABNORMAL SHOOT 3 {ECO:0000303|PubMed:26160579}; AltName: Full=Protein ACTIVATED DISEASE SUSCEPTIBILITY 1 {ECO:0000303|PubMed:21762165…	A0A3P6FLV2_BRAOL RecName: Full=Protein DETOXIFICATION {ECO:0000256|RuleBase:RU004914}; AltName: Full=Multidrug and toxic compound extrusion protein {ECO:0000256|RuleBase:RU004914};	Uncharacterized membrane protein, predicted efflux pump	GO:0010008,endosome membrane; GO:0016021,integral component of membrane; GO:0005770,late endosome; GO:0031902,late endosome membrane; GO:0016020,membrane; GO:0015297,antiporter activity; GO:0022857,transmembrane transporter activity; GO:0042910,xenobiotic transmembrane transporter activity; GO:0010252,auxin homeostasis; GO:0006952,defense response; GO:0031348,negative regulation of defense respon…	PF01554.21:MatE	--
BraA01g008420.3.5C	25.2907	25.9659	27.7614	32.7429	29.8239	29.8637	13.5223	13.8469	13.9803	23.4147	23.7813	21.589	12.7216	11.5546	12.5268	24.2336	22.0949	25.048	1958	1966	2280	2381	2285	2376	1100	1087	1127	1696	1770	1553	869	825	1052	1722	1585	1888	A01	4125793	4130233	-	--	--	unnamed protein product [Brassica rapa]	BH068_ARATH RecName: Full=Transcription factor bHLH68; AltName: Full=Basic helix-loop-helix protein 68; Short=AtbHLH68; Short=bHLH 68; AltName: Full=Transcription factor EN 60; AltName: Full=bHLH transcription factor bHLH068;	A0A3P5ZFA9_BRACM RecName: Full=BHLH domain-containing protein {ECO:0000259|PROSITE:PS50888};	--	GO:0005634,nucleus; GO:0003700,DNA-binding transcription factor activity; GO:0000981,DNA-binding transcription factor activity, RNA polymerase II-specific; GO:0046983,protein dimerization activity; GO:0000978,RNA polymerase II cis-regulatory region sequence-specific DNA binding; GO:0006357,regulation of transcription by RNA polymerase II; GO:0006355,regulation of DNA-templated transcription; GO:0…	--	--
BraA01g008580.3.5C	0.7399	0.8323	0.9068	1.8907	1.4954	2.1241	3.7323	4.5244	4.548	10.0837	10.1983	10.3526	2.1385	1.9657	1.8759	8.0215	7.3468	7.8281	20	22	26	48	40	59	106	124	128	255	265	260	51	49	55	199	184	206	A01	4217560	4220038	-	--	--	bark storage protein A isoform X2 [Brassica rapa]	BSPA_POPDE RecName: Full=Bark storage protein A; Flags: Precursor;	A0A3P5ZQQ6_BRACM SubName: Full=(field mustard) hypothetical protein {ECO:0000313|EMBL:CAG7886822.1};	--	GO:0003824,catalytic activity; GO:0045735,nutrient reservoir activity; GO:0009116,nucleoside metabolic process; GO:0003674,molecular_function; GO:0006139,nucleobase-containing compound metabolic process; GO:0006725,cellular aromatic compound metabolic process; GO:0006807,nitrogen compound metabolic process; GO:0008150,biological_process; GO:0008152,metabolic process; GO:0009987,cellular process; …	PF01048.23:Phosphorylase superfamily	--
BraA01g008610.3.5C	7.1363	6.5947	6.7272	10.3605	9.8719	8.7638	8.0993	10.4629	9.1259	14.8065	17.109	13.9234	15.2247	14.7725	15.1982	10.7273	12.644	12.1511	187	169	187	255	256	236	223	278	249	363	431	339	352	357	432	258	307	310	A01	4233608	4234861	+	K10664 E3 ubiquitin-protein ligase ATL6/9/15/31/42/55 [EC:2.3.2.27] | (RefSeq) E3 ubiquitin-protein ligase ATL42 (A)	--	E3 ubiquitin-protein ligase ATL42 [Brassica rapa]	ATL42_ARATH RecName: Full=E3 ubiquitin-protein ligase ATL42; EC=2.3.2.27 {ECO:0000269|PubMed:15644464}; AltName: Full=RING-H2 finger protein ATL42; AltName: Full=RING-type E3 ubiquitin transferase ATL42 {ECO:0000305}; Flags: Precursor;	A0A3P5ZPK4_BRACM SubName: Full=(field mustard) hypothetical protein {ECO:0000313|EMBL:CAG7886825.1};	FOG: Predicted E3 ubiquitin ligase	GO:0016021,integral component of membrane; GO:0046872,metal ion binding; GO:0004842,ubiquitin-protein transferase activity; GO:0016567,protein ubiquitination; GO:0003674,molecular_function; GO:0005488,binding; GO:0043167,ion binding; GO:0043169,cation binding; GO:0003824,catalytic activity; GO:0016740,transferase activity; GO:0019787,ubiquitin-like protein transferase activity; GO:0140096,catalyt…	PF13639.9:Ring finger domain	--
BraA01g008620.3.5C	4.3391	5.0595	5.3641	7.8615	7.6153	8.7409	5.814	7.4325	6.6346	14.0355	12.9466	13.0472	6.4708	6.1288	5.4739	15.5304	13.8843	14.7778	228	260	299	388	396	472	321	396	363	690	654	637	300	297	312	749	676	756	A01	4236184	4239611	-	K00924 kinase [EC:2.7.1.-] | (RefSeq) casein kinase 1-like protein 3 isoform X2 (A)	--	hypothetical protein Bca52824_089137 [Brassica carinata]	CKL3_ARATH RecName: Full=Casein kinase 1-like protein 3 {ECO:0000305}; EC=2.7.11.1 {ECO:0000269|PubMed:23897926}; AltName: Full=Protein CASEIN KINASE I-LIKE 3 {ECO:0000303|PubMed:16126836}; Short=CK1.3 {ECO:0000303|PubMed:23897926};	M4D3L3_BRARP RecName: Full=Protein kinase domain-containing protein {ECO:0000259|PROSITE:PS50011};	Casein kinase (serine/threonine/tyrosine protein kinase)	GO:0005737,cytoplasm; GO:0005634,nucleus; GO:0005524,ATP binding; GO:0106310,protein serine kinase activity; GO:0004674,protein serine/threonine kinase activity; GO:0009785,blue light signaling pathway; GO:0006897,endocytosis; GO:0018105,peptidyl-serine phosphorylation; GO:0009640,photomorphogenesis; GO:0009637,response to blue light; GO:0007165,signal transduction; GO:0000166,nucleotide binding;…	PF00069.28:Protein kinase domain	--
BraA01g008630.3.5C	3.2598	3.3729	4.4996	5.743	5.7645	8.3078	0.8125	0.8037	0.969	3.6087	2.5028	2.5477	0.9676	0.4208	0.5724	1.3953	1.5496	1.1161	84	85	123	139	147	220	22	21	26	87	62	61	22	10	16	33	37	28	A01	4240012	4241768	-	K08235 xyloglucan:xyloglucosyl transferase [EC:2.4.1.207] | (RefSeq) probable xyloglucan endotransglucosylase/hydrolase protein 26 (A)	--	probable xyloglucan endotransglucosylase/hydrolase protein 26 [Brassica rapa]	XTH26_ARATH RecName: Full=Probable xyloglucan endotransglucosylase/hydrolase protein 26; Short=At-XTH26; Short=XTH-26; EC=2.4.1.207; Flags: Precursor;	M4D3L2_BRARP RecName: Full=Xyloglucan endotransglucosylase/hydrolase {ECO:0000256|RuleBase:RU361120}; EC=2.4.1.207 {ECO:0000256|RuleBase:RU361120};	--	GO:0048046,apoplast; GO:0004553,hydrolase activity, hydrolyzing O-glycosyl compounds; GO:0030247,polysaccharide binding; GO:0016762,xyloglucan:xyloglucosyl transferase activity; GO:0042546,cell wall biogenesis; GO:0071555,cell wall organization; GO:0010411,xyloglucan metabolic process; GO:0003674,molecular_function; GO:0003824,catalytic activity; GO:0016787,hydrolase activity; GO:0016798,hydrolas…	PF00722.24:Glycosyl hydrolases family 16	--
BraA01g008640.3.5C	0.198	0.0506	0.0933	1.1597	1.4509	1.9271	0.0471	0.1465	0.0951	0.5292	1.442	0.9059	0.1683	0.0537	0	0.2697	0.2137	0.1017	4	1	2	22	29	40	1	3	2	10	28	17	3	1	0	5	4	2	A01	4247982	4249966	-	--	--	protein SPEAR3 isoform X1 [Brassica rapa]	SPER3_ARATH RecName: Full=Protein SPEAR3 {ECO:0000303|PubMed:25527103}; AltName: Full=SPL-like, EAR-containing protein 3 {ECO:0000303|PubMed:25527103}; AltName: Full=TCP interactor containing EAR motif protein 1 {ECO:0000303|PubMed:23444332};	A0A078HBU0_BRANA SubName: Full=(rape) hypothetical protein {ECO:0000313|EMBL:CAF2148100.1}; SubName: Full=BnaA01g08040D protein {ECO:0000313|EMBL:CDY35227.1};	--	GO:0005634,nucleus; GO:0003700,DNA-binding transcription factor activity; GO:0048366,leaf development; GO:0045892,negative regulation of DNA-templated transcription; GO:0003674,molecular_function; GO:0140110,transcription regulator activity; GO:0007275,multicellular organism development; GO:0008150,biological_process; GO:0032501,multicellular organismal process; GO:0032502,developmental process; …	--	--
BraA01g008680.3.5C	4.7585	7.1633	4.1119	0	0	0	7.7995	5.8661	6.601	0	0	0	4.1947	4.1564	3.6556	0	0	0	36	53	33	0	0	0	62	45	52	0	0	0	28	29	30	0	0	0	A01	4270733	4271226	+	--	--	hypothetical protein IGI04_000803 [Brassica rapa subsp. trilocularis]	--	A0A3P6AF13_BRACM SubName: Full=(field mustard) hypothetical protein {ECO:0000313|EMBL:CAG7883732.1};	--	--	--	--
BraA01g008750.3.5C	0.7701	0.5062	1.2444	0.4099	0.3335	0.2676	0.6805	0.3255	1.0565	0.0588	0.4577	0.5328	9.9124	8.1711	7.4034	1.3185	1.1873	1.3559	14	9	24	7	6	5	13	6	20	1	8	9	159	137	146	22	20	24	A01	4303922	4305085	+	K02693 photosystem I subunit IV | (RefSeq) photosystem I reaction center subunit IV A, chloroplastic (A)	ko00195: Photosynthesis; ko01100: Metabolic pathways	photosystem I reaction center subunit IV A, chloroplastic [Brassica rapa]	PSAE1_ARATH RecName: Full=Photosystem I reaction center subunit IV A, chloroplastic; Short=PSI-E A; Flags: Precursor;	A0A398AQT1_BRACM SubName: Full=(field mustard) hypothetical protein {ECO:0000313|EMBL:CAG7886837.1};	--	GO:0009507,chloroplast; GO:0009941,chloroplast envelope; GO:0009534,chloroplast thylakoid; GO:0009535,chloroplast thylakoid membrane; GO:0009538,photosystem I reaction center; GO:0005886,plasma membrane; GO:0010287,plastoglobule; GO:0009579,thylakoid; GO:0003729,mRNA binding; GO:0019904,protein domain specific binding; GO:0015979,photosynthesis; GO:0003674,molecular_function; GO:0003676,nucleic a…	PF02427.20:Photosystem I reaction centre subunit IV / PsaE	--
BraA01g008770.3.5C	4.5114	5.364	4.6731	3.742	4.2937	4.441	1.2232	1.2158	1.1587	7.7096	6.8482	5.7588	0.5946	0.6826	1.2816	6.8586	5.7181	7.274	172	200	189	134	162	174	49	47	46	275	251	204	20	24	53	240	202	270	A01	4311720	4313600	-	K11816 indole-3-pyruvate monooxygenase [EC:1.14.13.168] | (RefSeq) probable indole-3-pyruvate monooxygenase YUCCA8 (A)	ko00380: Tryptophan metabolism; ko01100: Metabolic pathways	probable indole-3-pyruvate monooxygenase YUCCA8 [Brassica rapa]	YUC8_ARATH RecName: Full=Probable indole-3-pyruvate monooxygenase YUCCA8; EC=1.14.13.168; AltName: Full=Flavin-containing monooxygenase YUCCA8;	A0A816XJJ1_BRANA RecName: Full=Flavin-containing monooxygenase {ECO:0000256|RuleBase:RU361177}; EC=1.-.-.- {ECO:0000256|RuleBase:RU361177};	Flavin-containing monooxygenase	GO:0050660,flavin adenine dinucleotide binding; GO:0103075,indole-3-pyruvate monooxygenase activity; GO:0004497,monooxygenase activity; GO:0004499,N,N-dimethylaniline monooxygenase activity; GO:0050661,NADP binding; GO:0009851,auxin biosynthetic process; GO:0009742,brassinosteroid mediated signaling pathway; GO:0010600,regulation of auxin biosynthetic process; GO:0009735,response to cytokinin; GO…	PF00743.22:Flavin-binding monooxygenase-like	--
BraA01g008820.3.5C	4.2461	3.2892	5.3369	1.9179	1.1702	1.6277	3.9187	5.3297	4.3251	4.1259	3.4799	5.2623	5.1041	6.2783	5.3379	2.8038	6.2489	3.9648	33	25	44	14	9	13	32	42	35	30	26	38	35	45	45	20	45	30	A01	4359667	4360121	-	K06995 uncharacterized protein | (RefSeq) uncharacterized protein LOC103858558 (A)	--	uncharacterized protein LOC103854202 [Brassica rapa]	--	M4D3J8_BRARP RecName: Full=Cupin_3 domain-containing protein {ECO:0000259|Pfam:PF05899};	--	--	PF05899.15:EutQ-like cupin domain	--
BraA01g008840.3.5C	0.4814	0.4922	0.5525	0.2228	0.0846	0.1426	0.6374	0.867	0.9448	0.4251	0.6096	0.6082	0.3321	0.2723	0.3087	0.3877	0.2711	0.3655	23	23	28	10	4	7	32	42	47	19	28	27	14	12	16	17	12	17	A01	4367680	4372046	-	K01592 tyrosine decarboxylase [EC:4.1.1.25] | (RefSeq) probable tyrosine decarboxylase 2 isoform X1 (A)	ko00350: Tyrosine metabolism; ko00950: Isoquinoline alkaloid biosynthesis; ko01100: Metabolic pathways; ko01110: Biosynthesis of secondary metabolites	BnaA01g08240D [Brassica napus]	TYDC2_ARATH RecName: Full=Tyrosine decarboxylase 2 {ECO:0000305}; Short=AtTYDC {ECO:0000303|PubMed:21284755}; EC=4.1.1.25 {ECO:0000269|PubMed:19450582}; AltName: Full=TyrDC-like protein {ECO:0000303|PubMed:19450582};	A0A078HBT0_BRANA SubName: Full=BnaA01g08240D protein {ECO:0000313|EMBL:CDY35207.1};	Aromatic-L-amino-acid/L-histidine decarboxylase	GO:0005737,cytoplasm; GO:0016831,carboxy-lyase activity; GO:0030170,pyridoxal phosphate binding; GO:0004837,tyrosine decarboxylase activity; GO:0006520,cellular amino acid metabolic process; GO:0003674,molecular_function; GO:0003824,catalytic activity; GO:0016829,lyase activity; GO:0016830,carbon-carbon lyase activity; GO:0005488,binding; GO:0019842,vitamin binding; GO:0036094,small molecule bind…	PF00282.22:Pyridoxal-dependent decarboxylase conserved domain	--
BraA01g008860.3.5C	0.862	0.6464	0.8668	0.7342	1.1034	1.1184	1.4768	1.8704	1.3798	1.2899	1.5543	1.6081	3.1916	4.8605	4.2384	0.5635	0.6823	1.0035	15	11	16	12	19	20	27	33	25	21	26	26	49	78	80	9	11	17	A01	4382475	4383520	-	K08903 photosystem II 13kDa protein | (RefSeq) photosystem II reaction center PSB28 protein, chloroplastic (A)	ko00195: Photosynthesis; ko01100: Metabolic pathways	photosystem II reaction center PSB28 protein, chloroplastic [Brassica rapa]	PSB28_ARATH RecName: Full=Photosystem II reaction center PSB28 protein, chloroplastic; AltName: Full=Photosystem II protein W-like; Flags: Precursor;	M4D3J3_BRARP RecName: Full=Photosystem II reaction center Psb28 protein {ECO:0000256|RuleBase:RU003509};	--	GO:0009535,chloroplast thylakoid membrane; GO:0009654,photosystem II oxygen evolving complex; GO:0015979,photosynthesis; GO:0008150,biological_process; GO:0008152,metabolic process; GO:0009987,cellular process; GO:0044237,cellular metabolic process; GO:0005575,cellular_component; GO:0005622,intracellular anatomical structure; GO:0005737,cytoplasm; GO:0009507,chloroplast; GO:0009526,plastid envelo…	PF03912.17:Psb28 protein	--
BraA01g008870.3.5C	8.4278	9.8995	9.283	10.1305	11.0497	9.4796	6.6697	6.5987	6.2953	11.3327	11.3432	10.6472	3.4407	3.7339	3.5923	8.1621	8.3947	7.7411	558	641	652	630	724	645	464	443	434	702	722	655	201	228	258	496	515	499	A01	4385875	4388827	+	K00924 kinase [EC:2.7.1.-] | (RefSeq) receptor-like protein kinase HSL1 (A)	--	MDIS1-interacting receptor like kinase 1 [Brassica rapa]	MIK1_ARATH RecName: Full=MDIS1-interacting receptor like kinase 1 {ECO:0000303|PubMed:26863186}; Short=AtMIK1 {ECO:0000303|PubMed:26863186}; AltName: Full=Leucine-rich repeat receptor-like protein kinase PXL2 {ECO:0000303|PubMed:17570668}; EC=2.7.11.1 {ECO:0000305}; AltName: Full=Protein PHLOEM INTERCALATED WITH XYLEM-LIKE 2 {ECO:0000303|PubMed:17570668}; Flags: Precursor;	A0A3P5ZND6_BRACM SubName: Full=(field mustard) hypothetical protein {ECO:0000313|EMBL:CAG7886847.1};	--	GO:0016021,integral component of membrane; GO:0005886,plasma membrane; GO:0090406,pollen tube; GO:0005524,ATP binding; GO:0004672,protein kinase activity; GO:0106310,protein serine kinase activity; GO:0004674,protein serine/threonine kinase activity; GO:0030154,cell differentiation; GO:0010087,phloem or xylem histogenesis; GO:0010183,pollen tube guidance; GO:0010067,procambium histogenesis; GO:00…	PF00069.28:Protein kinase domain	--
BraA01g008960.3.5C	0.2107	0.2586	0.3576	0.2243	0.1703	0.041	2.7274	2.1197	1.9833	2.7478	2.1042	2.1318	0.4299	0.5484	0.5439	1.7449	1.5464	1.212	5	6	9	5	4	1	68	51	49	61	48	47	9	12	14	38	34	28	A01	4435575	4438896	+	--	--	NAC domain-containing protein 21/22 [Brassica rapa]	NAC22_ARATH RecName: Full=NAC domain-containing protein 21/22; Short=ANAC021/ANAC022;	M4D3I3_BRARP RecName: Full=NAC domain-containing protein {ECO:0000259|PROSITE:PS51005};	--	GO:0005634,nucleus; GO:0003677,DNA binding; GO:0003700,DNA-binding transcription factor activity; GO:0009734,auxin-activated signaling pathway; GO:0048527,lateral root development; GO:0003674,molecular_function; GO:0003676,nucleic acid binding; GO:0005488,binding; GO:0097159,organic cyclic compound binding; GO:1901363,heterocyclic compound binding; GO:0140110,transcription regulator activity; GO:…	PF02365.18:No apical meristem (NAM) protein	NAC
BraA01g008980.3.5C	56.0544	51.8816	51.9296	41.535	44.6626	47.4922	18.7945	20.0794	18.4396	18.8004	22.2507	21.8431	34.5768	34.6167	35.6086	18.9184	18.5311	17.0077	1740	1575	1710	1211	1372	1515	613	632	596	546	664	630	947	991	1199	539	533	514	A01	4445403	4447473	+	K17081 prohibitin 2 | (RefSeq) prohibitin-1, mitochondrial (A)	--	hypothetical protein HID58_040924, partial [Brassica napus]	PHB1_ARATH RecName: Full=Prohibitin-1, mitochondrial; Short=Atphb1;	A0A398AK36_BRACM RecName: Full=Prohibitin {ECO:0000256|RuleBase:RU366048};	Prohibitin-like protein	GO:0005747,mitochondrial respiratory chain complex I; GO:0005739,mitochondrion; GO:0000325,plant-type vacuole; GO:0007005,mitochondrion organization; GO:0006996,organelle organization; GO:0008150,biological_process; GO:0009987,cellular process; GO:0016043,cellular component organization; GO:0071840,cellular component organization or biogenesis; GO:0005575,cellular_component; GO:0005622,intracellu…	PF01145.28:SPFH domain / Band 7 family	--
BraA01g008990.3.5C	6.2059	5.6162	8.069	9.8347	7.1359	6.6982	2.7834	4.432	2.6375	6.5568	4.86	4.2992	3.8402	3.2872	4.0771	2.2927	2.0786	2.9307	174	154	240	259	198	193	82	126	77	172	131	112	95	85	124	59	54	80	A01	4447493	4450118	-	--	--	NAC domain-containing protein 73 [Brassica rapa]	NAC73_ARATH RecName: Full=NAC domain-containing protein 73 {ECO:0000303|PubMed:15029955}; Short=ANAC073 {ECO:0000303|PubMed:15029955}; AltName: Full=Protein SECONDARY WALL-ASSOCIATED NAC DOMAIN PROTEIN 2 {ECO:0000303|PubMed:18952777};	M4D3I0_BRARP RecName: Full=NAC domain-containing protein {ECO:0000259|PROSITE:PS51005};	--	GO:0005634,nucleus; GO:0003700,DNA-binding transcription factor activity; GO:0000976,transcription cis-regulatory region binding; GO:0045893,positive regulation of DNA-templated transcription; GO:2000652,regulation of secondary cell wall biogenesis; GO:0006355,regulation of DNA-templated transcription; GO:0003674,molecular_function; GO:0140110,transcription regulator activity; GO:0001067,transcri…	PF02365.18:No apical meristem (NAM) protein	NAC
BraA01g009000.3.5C	0.4439	0.5317	0.562	0.5537	0.7177	0.5677	3.1989	2.8646	3.094	1.4099	1.0291	1.8019	0.9057	1.1277	1.0641	1.2023	1.0814	1.5373	35	41	47	41	56	46	265	229	254	104	78	132	63	82	91	87	79	118	A01	4453028	4457719	-	K08286 protein-serine/threonine kinase [EC:2.7.11.-] | (RefSeq) receptor-like protein kinase 5 (A)	--	receptor-like protein kinase 5 [Brassica rapa]	RLK5_ARATH RecName: Full=Receptor-like protein kinase 5; EC=2.7.10.1; EC=2.7.11.1; AltName: Full=Protein HAESA; Flags: Precursor;	A0A816XP04_BRANA SubName: Full=(rape) hypothetical protein {ECO:0000313|EMBL:CAF2148189.1};	--	GO:0016021,integral component of membrane; GO:0005886,plasma membrane; GO:0005524,ATP binding; GO:0004672,protein kinase activity; GO:0106310,protein serine kinase activity; GO:0004674,protein serine/threonine kinase activity; GO:0004714,transmembrane receptor protein tyrosine kinase activity; GO:0050829,defense response to Gram-negative bacterium; GO:0010227,floral organ abscission; GO:0010102,l…	PF13855.9:Leucine rich repeat	--
BraA01g009040.3.5C	169.369	160.928	163.548	82.4199	99.4703	84.8904	430.841	426.501	467.219	156.248	151.242	152.466	131.61	150.625	143.64	207.223	235.589	206.858	862	801	883	394	501	444	2304	2201	2476	744	740	721	591	707	793	968	1111	1025	A01	4468528	4468749	-	--	--	PAMP-induced secreted peptide 1 [Brassica rapa]	PIP1_ARATH RecName: Full=PAMP-induced secreted peptide 1 {ECO:0000303|PubMed:25188390}; Flags: Precursor;	A0A398AJU7_BRACM SubName: Full=(field mustard) hypothetical protein {ECO:0000313|EMBL:CAG7886864.1};	--	GO:0048046,apoplast; GO:0042742,defense response to bacterium; GO:0006955,immune response; GO:0045087,innate immune response; GO:2000280,regulation of root development; GO:0006950,response to stress; GO:0006952,defense response; GO:0008150,biological_process; GO:0009605,response to external stimulus; GO:0009607,response to biotic stimulus; GO:0009617,response to bacterium; GO:0043207,response to …	--	--
BraA01g009060.3.5C	4.1341	4.0835	4.3478	4.0122	5.57	4.9807	3.426	2.524	2.5389	4.0881	3.5982	4.298	6.1199	5.6719	5.9371	3.7688	3.6725	3.6685	147	142	164	134	196	182	128	91	94	136	123	142	192	186	229	123	121	127	A01	4473499	4475636	-	--	--	reticulon-like protein B18 isoform X1 [Brassica rapa]	RTNLR_ARATH RecName: Full=Reticulon-like protein B18; Short=AtRTNLB18;	M4D3H3_BRARP RecName: Full=Reticulon-like protein {ECO:0000256|RuleBase:RU363132};	--	GO:0005789,endoplasmic reticulum membrane; GO:0016021,integral component of membrane; GO:0005575,cellular_component; GO:0005622,intracellular anatomical structure; GO:0005737,cytoplasm; GO:0005783,endoplasmic reticulum; GO:0012505,endomembrane system; GO:0016020,membrane; GO:0031090,organelle membrane; GO:0031984,organelle subcompartment; GO:0042175,nuclear outer membrane-endoplasmic reticulum me…	PF02453.20:Reticulon	--
BraA01g009070.3.5C	5.1768	6.1429	5.1511	8.3013	8.9122	7.4629	2.0377	1.8279	2.271	10.9298	9.6064	9.5954	1.9195	1.1434	2.0032	6.7892	5.8284	5.6126	162	188	171	244	276	240	67	58	74	320	289	279	53	33	68	195	169	171	A01	4476067	4478009	-	K00815 tyrosine aminotransferase [EC:2.6.1.5] | (RefSeq) probable aminotransferase TAT1 (A)	ko00130: Ubiquinone and other terpenoid-quinone biosynthesis; ko00270: Cysteine and methionine metabolism; ko00350: Tyrosine metabolism; ko00360: Phenylalanine metabolism; ko00400: Phenylalanine, tyrosine and tryptophan biosynthesis; ko00950: Isoquinoline alkaloid biosynthesis; ko00960: Tropane, piperidine and pyridine alkaloid biosynthesis; ko01100: Metabolic pathways; ko01110: Biosynthesis of s…	probable aminotransferase TAT1 [Brassica rapa]	TAT1_ARATH RecName: Full=Probable aminotransferase TAT1; EC=2.6.1.-; AltName: Full=Tyrosine aminotransferase 1;	M4D3H2_BRARP RecName: Full=Aminotran_1_2 domain-containing protein {ECO:0000259|Pfam:PF00155};	Tyrosine aminotransferase	GO:0005829,cytosol; GO:0004838,L-tyrosine:2-oxoglutarate aminotransferase activity; GO:0030170,pyridoxal phosphate binding; GO:0009058,biosynthetic process; GO:0006572,tyrosine catabolic process; GO:0003674,molecular_function; GO:0003824,catalytic activity; GO:0008483,transaminase activity; GO:0016740,transferase activity; GO:0016769,transferase activity, transferring nitrogenous groups; GO:00705…	PF00155.24:Aminotransferase class I and II	--
BraA01g009080.3.5C	0.6783	0.5791	0.5214	0.68	0.9449	0.7882	0.8085	0.8313	0.6957	1.1191	1.0891	1.1269	0.306	0.2428	0.1821	0.6744	0.6751	0.5546	103	86	84	97	142	123	129	128	110	159	159	159	41	34	30	94	95	82	A01	4478585	4487249	-	K00815 tyrosine aminotransferase [EC:2.6.1.5] | (RefSeq) probable aminotransferase TAT1 (A)	ko00130: Ubiquinone and other terpenoid-quinone biosynthesis; ko00270: Cysteine and methionine metabolism; ko00350: Tyrosine metabolism; ko00360: Phenylalanine metabolism; ko00400: Phenylalanine, tyrosine and tryptophan biosynthesis; ko00950: Isoquinoline alkaloid biosynthesis; ko00960: Tropane, piperidine and pyridine alkaloid biosynthesis; ko01100: Metabolic pathways; ko01110: Biosynthesis of s…	uncharacterized protein LOC125609220 [Brassica napus]	TAT1_ARATH RecName: Full=Probable aminotransferase TAT1; EC=2.6.1.-; AltName: Full=Tyrosine aminotransferase 1;	A0A3P6E492_BRAOL SubName: Full=Uncharacterized protein {ECO:0000313|EMBL:VDD29145.1};	Tyrosine aminotransferase	GO:0005829,cytosol; GO:0004838,L-tyrosine:2-oxoglutarate aminotransferase activity; GO:0030170,pyridoxal phosphate binding; GO:0009058,biosynthetic process; GO:0006572,tyrosine catabolic process; GO:0003674,molecular_function; GO:0003824,catalytic activity; GO:0008483,transaminase activity; GO:0016740,transferase activity; GO:0016769,transferase activity, transferring nitrogenous groups; GO:00705…	PF03732.20:Retrotransposon gag protein	--
BraA01g009120.3.5C	106.143	109.228	107.42	75.9264	72.5968	84.7802	70.7092	72.7143	71.1354	39.2417	42.5074	41.666	94.341	94.8797	95.1726	94.1441	90.4856	87.5507	2813	2831	3020	1890	1904	2309	1969	1954	1963	973	1083	1026	2206	2319	2736	2290	2222	2259	A01	4535910	4537628	-	K17506 protein phosphatase 1L [EC:3.1.3.16] | (RefSeq) probable protein phosphatase 2C 58 (A)	--	unnamed protein product, partial [Brassica napus]	P2C58_ARATH RecName: Full=Probable protein phosphatase 2C 58; Short=AtPP2C58; EC=3.1.3.16;	A0A816R810_BRANA SubName: Full=(rape) hypothetical protein {ECO:0000313|EMBL:CAF2069355.1}; Flags: Fragment;	Serine/threonine protein phosphatase	GO:0005886,plasma membrane; GO:0046872,metal ion binding; GO:0017018,myosin phosphatase activity; GO:0004722,protein serine/threonine phosphatase activity; GO:0035970,peptidyl-threonine dephosphorylation; GO:0003674,molecular_function; GO:0005488,binding; GO:0043167,ion binding; GO:0043169,cation binding; GO:0003824,catalytic activity; GO:0004721,phosphoprotein phosphatase activity; GO:0016787,hy…	PF00481.24:Protein phosphatase 2C	--
BraA01g009140.3.5C	144.969	145.404	144.484	116.203	116.277	117.701	161.342	168.421	168.388	121.118	123.832	135.466	44.8424	52.2419	54.7657	172.472	176.438	177.848	3719	3648	3932	2800	2952	3103	4349	4381	4498	2907	3054	3229	1015	1236	1524	4061	4194	4442	A01	4542598	4546135	-	K09286 EREBP-like factor | (RefSeq) ethylene-responsive transcription factor 6-like (A)	--	hypothetical protein HID58_000834 [Brassica napus]	EF103_ARATH RecName: Full=Ethylene-responsive transcription factor 6; Short=AtERF6; AltName: Full=Ethylene-responsive element-binding factor 6; Short=EREBP-6;	M4FGD0_BRARP RecName: Full=AP2/ERF domain-containing protein {ECO:0000259|PROSITE:PS51032};	--	GO:0005634,nucleus; GO:0003700,DNA-binding transcription factor activity; GO:0000976,transcription cis-regulatory region binding; GO:0051301,cell division; GO:0006952,defense response; GO:0009873,ethylene-activated signaling pathway; GO:0010087,phloem or xylem histogenesis; GO:0009644,response to high light intensity; GO:0009624,response to nematode; GO:0000302,response to reactive oxygen species…	PF00847.23:AP2 domain	AP2/ERF-ERF
BraA01g009150.3.5C	119.15	110.07	110.135	96.8177	88.3587	98.9728	160.792	163.774	165.613	79.2535	85.5018	89.2091	86.7107	100.059	97.1755	110.24	115.078	109.73	2931	2648	2874	2237	2151	2502	4156	4085	4242	1824	2022	2039	1882	2270	2593	2489	2623	2628	A01	4550726	4551798	+	K09286 EREBP-like factor | (RefSeq) ethylene-responsive transcription factor 1A (A)	--	ethylene-responsive transcription factor 1A [Brassica rapa]	EF100_ARATH RecName: Full=Ethylene-responsive transcription factor 1A; Short=AtERF1A; AltName: Full=Ethylene-responsive element-binding factor 1A; Short=EREBP-1A;	M4FGD1_BRARP RecName: Full=AP2/ERF domain-containing protein {ECO:0000259|PROSITE:PS51032};	--	GO:0005634,nucleus; GO:0003700,DNA-binding transcription factor activity; GO:0000976,transcription cis-regulatory region binding; GO:0051301,cell division; GO:0006952,defense response; GO:0009873,ethylene-activated signaling pathway; GO:0010087,phloem or xylem histogenesis; GO:0009624,response to nematode; GO:0003674,molecular_function; GO:0140110,transcription regulator activity; GO:0001067,tran…	PF00847.23:AP2 domain	AP2/ERF-ERF
[truncated: 16,105 more rows]
[truncated: 2 more columns]

## Sheet: Table S3
Table S3.Classification of transcription factors
ID	TF-Family	TF-Category	TF-Classification
BraA10g003480.3.5C	B3-ARF	TF	B3->B3-ARF
BraA02g000310.3.5C	bHLH	TF	bHLH
BraA03g001540.3.5C	bHLH	TF	bHLH
BraA08g016320.3.5C	bHLH	TF	bHLH
BraA10g024270.3.5C	bHLH	TF	bHLH
BraA09g040360.3.5C	C2C2-Dof	TF	C2C2->C2C2-Dof
[truncated: 1,637 more rows]

## Sheet: Table S4
Table S4. GO enrichment
[truncated: 136 more rows]

## Sheet: Table S5
Table S5. KEGG enrichment
[truncated: 136 more rows]

[truncated: 3 more sheets: Table S6, Table S7, Table S8]
